# Supplementary material for: Resonant cavity phosphor
Source: Nat Commun. 2023 Oct 20;14:6661. doi: 10.1038/s41467-023-42296-1 (PMC10589315; doi:10.1038/s41467-023-42296-1)
Supplement: Supplementary file 4 — Supplementary Code [file 41467_2023_42296_MOESM4_ESM.zip]

Archive with 4 entries (4 files):
- S1.m
- S3.m
- readme.txt
- res.mat
