# Supplementary material for: Resonant cavity phosphor
Source: Nat Commun. 2023 Oct 20;14:6661. doi: 10.1038/s41467-023-42296-1 (PMC10589315; doi:10.1038/s41467-023-42296-1)
Supplement: Supplementary file 4 — Supplementary Code [file 41467_2023_42296_MOESM4_ESM.zip › S1.m]

clear;
clc;

load('res.mat')
A = squeeze(res.A);
A = A(:, 4:8, 2:5); % select representative samples
R = squeeze(res.R);
R = R(:, 4:8, 2:5);
T = squeeze(res.T);
T = T(:, 4:8, 2:5);
wl = res.wavelength;

hf = figure(10); %Open figure and keep handle
hf.Color='w'; %Set background color of figure window
tmp=get(hf, 'position');
set(hf, 'position', [tmp(1) tmp(2) 1378 867]);
annotation('textbox', [0.072, 0.86, 0, 0], 'string', '\it{N}_{exDBR}', 'FontSize', 13, 'Rotation',90)
annotation('textbox', [0.08, 0.86, 0, 0], 'string', '3', 'FontSize', 13)
annotation('textbox', [0.08, 0.641, 0, 0], 'string', '5', 'FontSize', 13)
annotation('textbox', [0.08, 0.423, 0, 0], 'string', '7', 'FontSize', 13)
annotation('textbox', [0.08, 0.204, 0, 0], 'string', '9', 'FontSize', 13)

annotation('textbox', [0.118, 0.975, 0, 0], 'string',  '\it{N}_{emDBR}', 'FontSize', 13)
annotation('textbox', [0.188, 0.970, 0, 0], 'string',  '7', 'FontSize', 13)
annotation('textbox', [0.348, 0.970, 0, 0], 'string',  '9', 'FontSize', 13)
annotation('textbox', [0.508, 0.970, 0, 0], 'string', '11', 'FontSize', 13)
annotation('textbox', [0.668, 0.970, 0, 0], 'string', '13', 'FontSize', 13)
annotation('textbox', [0.828, 0.970, 0, 0], 'string', '15', 'FontSize', 13)


k = 1;
for i=1:4
    for j=1:5
        subplot(4, 5, k)
        plot(wl, R(:,j,i), 'k', wl, T(:,j,i), 'r',wl, A(:,j,i), 'b')
        if i==2 & j==4 % RC-PSP structure chosen in the present study: (Nex, Nex) = (13,5)
             set(gca,'Color',[1 0.9 0.9])
        end
        k=k+1;
        xlabel('Wavelength (nm)')
        xticks(400:50:700)
        ylabel('T / R / A')
        yticks(0:0.2:1.0)
        ytickformat('%.1f')
    end
end
