# Supplementary material for: Resonant cavity phosphor
Source: Nat Commun. 2023 Oct 20;14:6661. doi: 10.1038/s41467-023-42296-1 (PMC10589315; doi:10.1038/s41467-023-42296-1)
Supplement: Supplementary file 4 — Supplementary Code [file 41467_2023_42296_MOESM4_ESM.zip › S3.m]

clear;
clc;
% load FDTD result data
load('res.mat')
A = squeeze(res.A);
R = squeeze(res.R);
T = squeeze(res.T);
wl = res.wavelength;

% Gaussian function (width=20 nm, center=450nm)
sig=20/2.355;
mu=450;
gaussian = 1/(sig*sqrt(2*pi()))*exp(-0.5*((wl-mu)/sig).^2);

% calculate A_integ, A_peak, A_weighted
k = 1;
for i_em = 1:length(res.n_emDBR)
    for i_ex = 1:length(res.n_exDBR)
        cur_A = A(:,i_em,i_ex);
        A_peak(i_ex,i_em) = max(cur_A);
        A_integ(i_ex,i_em) = (trapz(wl, cur_A));
        A_weighted(i_ex,i_em) = (trapz(wl, cur_A.*gaussian));

        subplot(length(res.n_emDBR), length(res.n_exDBR), k)
        plot(wl, cur_A)
        xlim([400, 700]);
        ylim([0, 1]);
        k = k + 1;
    end
end
