# Supplementary material for: Resonant cavity phosphor
Source: Nat Commun. 2023 Oct 20;14:6661. doi: 10.1038/s41467-023-42296-1 (PMC10589315; doi:10.1038/s41467-023-42296-1)
Supplement: Supplementary file 4 — Supplementary Code [file 41467_2023_42296_MOESM4_ESM.zip › readme.txt]

res.mat: T, R, A data files related to Supplementary information S1, S3
S1.m: MATLAB source code - Supplementary information S1
S3.m: MATLAB source code - Supplementary information S3
