# Supplementary material for: Resonant cavity phosphor
Source: Nat Commun. 2023 Oct 20;14:6661. doi: 10.1038/s41467-023-42296-1 (PMC10589315; doi:10.1038/s41467-023-42296-1)
Supplement: Supplementary file 5 — Source Data [file 41467_2023_42296_MOESM5_ESM.xlsx]

## Sheet: Figure 1c
Calculated modal profile
RC-PSP
y (nm)	RC_E2 (a.u.)
-8.65787e-07	0.0387826
-8.65787e-07	0.0387826
-8.53761e-07	0.0354023
-8.41734e-07	0.0273694
-8.29708e-07	0.0193624
-8.17681e-07	0.0160453
-8.05655e-07	0.0206414
-7.93629e-07	0.0335088
-7.81602e-07	0.0515658
-7.69576e-07	0.0704855
-7.57549e-07	0.0857359
-7.45523e-07	0.0936629
-7.33496e-07	0.0908673
-7.2147e-07	0.0649383
-7.09443e-07	0.0309771
-6.97417e-07	0.0087607
-6.85391e-07	0.011253
-6.73364e-07	0.0402319
-6.61338e-07	0.0887557
-6.49311e-07	0.145198
-6.37285e-07	0.196036
-6.25258e-07	0.229091
-6.13232e-07	0.23644
-6.01205e-07	0.189035
-5.89179e-07	0.101619
-5.77153e-07	0.0250997
-5.65126e-07	0.00403559
-5.531e-07	0.0519603
-5.41073e-07	0.157194
-5.29047e-07	0.294523
-5.1702e-07	0.431047
-5.04994e-07	0.534054
-4.92967e-07	0.578865
-4.80941e-07	0.525412
-4.68914e-07	0.335782
-4.56888e-07	0.120401
-4.44862e-07	0.00469095
-4.32835e-07	0.0554424
-4.20809e-07	0.263469
-4.08782e-07	0.578928
-3.96756e-07	0.926239
-3.84729e-07	1.2222
-3.72703e-07	1.39587
-3.60676e-07	1.40569
-3.4865e-07	1.04495
-3.36624e-07	0.496019
-3.24597e-07	0.0785171
-3.12571e-07	0.0355745
-3.00544e-07	0.410512
-2.88518e-07	1.1121
-2.76491e-07	1.97223
-2.64465e-07	2.78483
-2.52438e-07	3.35523
-2.40412e-07	3.54674
-2.28386e-07	3.02833
-2.16359e-07	1.77918
-2.04333e-07	0.526726
-1.92306e-07	0.000250725
-1.8028e-07	0.505911
-1.68253e-07	1.92313
-1.56227e-07	3.91233
-1.442e-07	5.99696
-1.32174e-07	7.6775
-1.20147e-07	8.55136
-1.08121e-07	8.30212
-9.60946e-08	5.77177
-8.68055e-08	3.18184
-7.92164e-08	1.34284
-7.20417e-08	0.253824
-6.65e-08	0.000518992
-6.09583e-08	0.296937
-5.54167e-08	1.12761
-4.9875e-08	2.44976
-4.43333e-08	4.19533
-3.87917e-08	6.27442
-3.325e-08	8.57998
-2.77083e-08	10.9933
-2.21667e-08	13.3901
-1.6625e-08	15.5728
-1.10833e-08	17.2634
-5.54167e-09	18.3282
8.27181e-24	18.6831
5.54167e-09	18.3004
1.10833e-08	17.2103
1.6625e-08	15.4989
2.21667e-08	13.3017
2.77083e-08	10.8971
3.325e-08	8.48271
3.87917e-08	6.18288
4.43333e-08	4.11607
4.9875e-08	2.38863
5.54167e-08	1.08954
6.09583e-08	0.285669
6.65e-08	0.0184275
7.20417e-08	0.301133
7.9157e-08	1.40999
8.6366e-08	3.15979
9.55018e-08	5.70723
1.07232e-07	8.23535
1.18962e-07	8.63455
1.30692e-07	7.81258
1.42422e-07	6.20553
1.54152e-07	4.18002
1.65882e-07	2.19804
1.77612e-07	0.711642
1.89342e-07	0.0598918
2.01072e-07	0.392769
2.12802e-07	1.50899
2.24532e-07	2.78903
2.36262e-07	3.52242
2.47992e-07	3.40255
2.59722e-07	2.92219
2.71453e-07	2.19081
2.83183e-07	1.37532
2.94913e-07	0.66169
3.06643e-07	0.212692
3.18373e-07	0.130737
3.30103e-07	0.414919
3.41833e-07	0.903161
3.53563e-07	1.32446
3.65293e-07	1.44502
3.77023e-07	1.35269
3.92741e-07	1.17825
4.12402e-07	0.926695
4.33463e-07	0.696891
4.61683e-07	0.583167
4.89902e-07	0.751777
5.18122e-07	1.10202
5.46342e-07	1.4249
5.74562e-07	1.52777
6.02782e-07	1.34931
6.31002e-07	0.996078
6.59222e-07	0.678856
6.87442e-07	0.586876
7.15661e-07	0.774921
7.43881e-07	1.13071
7.72101e-07	1.44194
8.00321e-07	1.5229
8.28541e-07	1.32538
8.56761e-07	0.967276
8.84981e-07	0.662306
9.132e-07	0.59235
9.4142e-07	0.799066
9.6964e-07	1.15905
9.9786e-07	1.45743
1.02608e-06	1.51625
1.0543e-06	1.30044
1.08252e-06	0.938885
1.11074e-06	0.647283
1.13896e-06	0.599573
1.16718e-06	0.824139
1.1954e-06	1.18688
1.22362e-06	1.47137
1.25184e-06	1.50784
1.28006e-06	1.27464
1.30828e-06	0.91099
1.31749e-06	0.773957

## Sheet: Figure 1d
Calculated modal profile
αRC-PSP
y (nm)	RC_E2 (a.u.)
-8.65787e-07	0.026211
-8.65787e-07	0.026211
-8.53761e-07	0.0239262
-8.41734e-07	0.0184965
-8.29708e-07	0.0130826
-8.17681e-07	0.0108354
-8.05655e-07	0.0139332
-7.93629e-07	0.0226199
-7.81602e-07	0.034814
-7.69576e-07	0.0475951
-7.57549e-07	0.0579018
-7.45523e-07	0.0632658
-7.33496e-07	0.061389
-7.2147e-07	0.0438856
-7.09443e-07	0.0209459
-6.97417e-07	0.00592153
-6.85391e-07	0.0075726
-6.73364e-07	0.0271073
-6.61338e-07	0.0598453
-6.49311e-07	0.0979427
-6.37285e-07	0.132273
-6.25258e-07	0.154612
-6.13232e-07	0.159611
-6.01205e-07	0.127649
-5.89179e-07	0.0686587
-5.77153e-07	0.0169825
-5.65126e-07	0.0026972
-5.531e-07	0.0349574
-5.41073e-07	0.105897
-5.29047e-07	0.198517
-5.1702e-07	0.290628
-5.04994e-07	0.360162
-4.92967e-07	0.390463
-4.80941e-07	0.354486
-4.68914e-07	0.226626
-4.56888e-07	0.0813271
-4.44862e-07	0.00317841
-4.32835e-07	0.037261
-4.20809e-07	0.177409
-4.08782e-07	0.39004
-3.96756e-07	0.624203
-3.84729e-07	0.823798
-3.72703e-07	0.941005
-3.60676e-07	0.947745
-3.4865e-07	0.704663
-3.36624e-07	0.334604
-3.24597e-07	0.0530353
-3.12571e-07	0.0238767
-3.00544e-07	0.276387
-2.88518e-07	0.749102
-2.76491e-07	1.32876
-2.64465e-07	1.87646
-2.52438e-07	2.26099
-2.40412e-07	2.39021
-2.28386e-07	2.04101
-2.16359e-07	1.19927
-2.04333e-07	0.355158
-1.92306e-07	0.000157161
-1.8028e-07	0.340631
-1.68253e-07	1.29536
-1.56227e-07	2.63556
-1.442e-07	4.04014
-1.32174e-07	5.17253
-1.20147e-07	5.76139
-1.08121e-07	5.59356
-9.60946e-08	3.88882
-8.68055e-08	2.14385
-7.92164e-08	0.904808
-7.20417e-08	0.171045
-6.65e-08	0.000333347
-6.09583e-08	0.199976
-5.54167e-08	0.759551
-4.9875e-08	1.65025
-4.43333e-08	2.82616
-3.87917e-08	4.22681
-3.325e-08	5.77999
-2.77083e-08	7.40575
-2.21667e-08	9.02041
-1.6625e-08	10.4908
-1.10833e-08	11.6296
-5.54167e-09	12.3468
8.27181e-24	12.5858
5.54167e-09	12.3278
1.10833e-08	11.5933
1.6625e-08	10.4403
2.21667e-08	8.9599
2.77083e-08	7.33993
3.325e-08	5.71339
3.87917e-08	4.16409
4.43333e-08	2.77176
4.9875e-08	1.60815
5.54167e-08	0.733157
6.09583e-08	0.191808
6.65e-08	0.0119863
7.20417e-08	0.202657
7.92024e-08	0.956351
8.67011e-08	2.19132
9.59539e-08	3.92856
1.0791e-07	5.61079
1.19866e-07	5.76936
1.31822e-07	5.16303
1.43778e-07	4.02737
1.55734e-07	2.63131
1.67691e-07	1.30558
1.79647e-07	0.364145
1.91603e-07	0.0299408
2.03559e-07	0.379178
2.15515e-07	1.20846
2.27471e-07	2.04016
2.39427e-07	2.39531
2.51383e-07	2.244
2.6334e-07	1.85352
2.75296e-07	1.31634
2.87252e-07	0.759697
2.99208e-07	0.315446
3.11164e-07	0.0887837
3.2312e-07	0.133158
3.35076e-07	0.400521
3.47032e-07	0.736818
3.58988e-07	0.948333
3.70945e-07	0.913252
3.82901e-07	0.651804
3.94857e-07	0.314584
4.06813e-07	0.0958026
4.18769e-07	0.121424
4.30725e-07	0.376628
4.42681e-07	0.73917
4.54637e-07	1.14936
4.66593e-07	1.50997
4.7855e-07	1.73562
4.90506e-07	1.77284
5.02462e-07	1.6128
5.14418e-07	1.29341
5.26374e-07	0.890387
5.37151e-07	0.535037
5.47928e-07	0.234678
5.58705e-07	0.0770706
5.69482e-07	0.136495
5.8026e-07	0.384933
5.91037e-07	0.705256
6.01814e-07	0.94648
6.12591e-07	1.0132
6.23368e-07	0.999052
6.34145e-07	0.90675
6.44922e-07	0.754089
6.55699e-07	0.57059
6.66476e-07	0.391659
6.77254e-07	0.251841
6.88031e-07	0.178142
6.98808e-07	0.184793
7.1016e-07	0.277194
7.21513e-07	0.410548
7.32866e-07	0.499597
7.44218e-07	0.497919
7.55571e-07	0.406365
7.66924e-07	0.272665
7.78276e-07	0.166524
7.89629e-07	0.156754
8.0504e-07	0.333457
8.2551e-07	0.851527
8.46431e-07	1.55065
8.74832e-07	2.37283
9.03233e-07	2.59513
9.31634e-07	2.08323
9.60035e-07	1.14631
9.88437e-07	0.350391
1.01684e-06	0.176345
1.04524e-06	0.729456
1.07364e-06	1.67573
1.10204e-06	2.44359
1.13044e-06	2.56919
1.15884e-06	1.97658
1.18724e-06	1.02376
1.21565e-06	0.286226
1.24405e-06	0.209606
1.27245e-06	0.840324
1.30085e-06	1.7975
1.31749e-06	2.19019

## Sheet: Figure 2a
Calculated transmittance (T), reflectance (R), and absorbance (A)
	(i) Ref-PSP			(ii) RC-PSP			(iii) αRC-PSP
Wavelength (nm)	T	R	A	T	R	A	T	R	A
400	0.902825	0.0541019	0.0428611	0.0047446	0.989408	0.0078914	0.0037112	0.98867	0.0061822
400.5	0.902827	0.0543187	0.0426374	0.0044617	0.989287	0.0081256	0.0034985	0.989012	0.0062656
401	0.902827	0.0545355	0.0424155	0.0041936	0.987963	0.0083247	0.003281	0.990075	0.0063556
401.5	0.902826	0.0547524	0.0421954	0.0039398	0.986394	0.0084194	0.0030656	0.991283	0.0064417
402	0.902823	0.0549694	0.0419772	0.0037065	0.985666	0.0084082	0.0028697	0.991969	0.0065203
402.5	0.902819	0.0551864	0.0417607	0.0035005	0.986318	0.0083586	0.0027094	0.99178	0.0065967
403	0.902812	0.0554035	0.0415459	0.0033244	0.988004	0.0083646	0.0025893	0.990876	0.0066826
403.5	0.902805	0.0556208	0.0413329	0.0031738	0.989723	0.008487	0.0024999	0.989824	0.0067888
404	0.902796	0.0558382	0.0411217	0.0030393	0.990443	0.0087153	0.0024231	0.989253	0.0069193
404.5	0.902785	0.0560556	0.0409121	0.0029108	0.989745	0.0089747	0.0023419	0.989484	0.007069
405	0.902773	0.0562732	0.0407042	0.0027828	0.988074	0.0091722	0.0022492	0.990345	0.0072272
405.5	0.90276	0.0564907	0.040498	0.0026561	0.986462	0.0092551	0.00215	0.991291	0.0073839
406	0.902746	0.0567083	0.0402935	0.0025369	0.985893	0.0092435	0.0020576	0.991724	0.0075366
406.5	0.90273	0.0569259	0.0400906	0.0024325	0.986709	0.0092186	0.0019853	0.991342	0.0076917
407	0.902713	0.0571434	0.0398893	0.0023463	0.9884	0.0092729	0.0019385	0.990309	0.0078616
407.5	0.902695	0.0573607	0.0396897	0.0022761	0.989925	0.0094545	0.0019126	0.989148	0.0080575
408	0.902677	0.0575779	0.0394916	0.0022146	0.990334	0.0097373	0.001895	0.988436	0.0082839
408.5	0.902657	0.0577947	0.0392952	0.0021537	0.989338	0.0100367	0.0018725	0.988474	0.0085361
409	0.902636	0.0580113	0.0391003	0.0020884	0.987479	0.0102604	0.0018382	0.989119	0.0088035
409.5	0.902615	0.0582275	0.038907	0.0020197	0.985801	0.0103639	0.0017946	0.989878	0.009076
410	0.902593	0.0584432	0.0387153	0.0019531	0.98524	0.0103775	0.0017517	0.990183	0.0093508
410.5	0.90257	0.0586583	0.0385251	0.001896	0.986066	0.0103894	0.0017212	0.989717	0.0096343
411	0.902546	0.0588729	0.0383364	0.0018524	0.987732	0.0104941	0.0017103	0.988581	0.00994
411.5	0.902523	0.0590867	0.0381492	0.0018215	0.989196	0.0107369	0.0017176	0.987233	0.0102814
412	0.902498	0.0592998	0.0379635	0.0017973	0.98952	0.0110869	0.0017345	0.986228	0.0106656
412.5	0.902474	0.0595119	0.0377793	0.0017723	0.988419	0.0114546	0.0017497	0.98591	0.0110902
413	0.902449	0.0597232	0.0375966	0.0017415	0.986416	0.0117433	0.0017551	0.986228	0.0115455
413.5	0.902423	0.0599334	0.0374154	0.0017046	0.984551	0.0119055	0.0017501	0.986764	0.0120207
414	0.902398	0.0601425	0.0372355	0.0016668	0.983778	0.0119712	0.0017414	0.986966	0.0125112
414.5	0.902372	0.0603504	0.0370572	0.001635	0.984431	0.0120323	0.0017399	0.986447	0.0130229
415	0.902347	0.0605572	0.0368802	0.0016146	0.98603	0.0121913	0.0017545	0.985186	0.0135703
415.5	0.902321	0.0607625	0.0367047	0.0016062	0.987554	0.0125031	0.0017879	0.983534	0.0141712
416	0.902295	0.0609666	0.0365306	0.0016052	0.988006	0.0129438	0.0018353	0.982026	0.0148385
416.5	0.90227	0.0611691	0.0363578	0.0016044	0.986977	0.0134223	0.001887	0.981088	0.0155754
417	0.902244	0.0613702	0.0361864	0.0015975	0.984866	0.0138314	0.0019334	0.980814	0.0163754
417.5	0.902219	0.0615698	0.0360164	0.001583	0.982668	0.0141076	0.0019702	0.980918	0.0172279
418	0.902193	0.0617678	0.0358477	0.0015645	0.981425	0.014268	0.0020003	0.980882	0.0181259
418.5	0.902168	0.0619641	0.0356804	0.0015491	0.981652	0.0144035	0.0020327	0.980225	0.0190731
419	0.902144	0.0621587	0.0355144	0.0015435	0.983057	0.0146306	0.002078	0.97875	0.020085
419.5	0.902119	0.0623517	0.0353497	0.0015505	0.984693	0.0150282	0.0021434	0.976634	0.0211849
420	0.902094	0.062543	0.0351863	0.0015674	0.985465	0.0155941	0.0022294	0.974336	0.0223958
420.5	0.90207	0.0627325	0.0350241	0.0015872	0.984722	0.0162442	0.0023294	0.972354	0.0237327
421	0.902046	0.0629202	0.0348633	0.0016026	0.982607	0.0168568	0.0024336	0.970971	0.0251982
421.5	0.902023	0.0631062	0.0347037	0.0016095	0.979984	0.0173383	0.0025334	0.970108	0.0267862
422	0.901999	0.0632905	0.0345454	0.0016093	0.977989	0.0176756	0.0026265	0.969359	0.0284885
422.5	0.901976	0.063473	0.0343882	0.0016085	0.977422	0.0179466	0.0027178	0.968193	0.0303054
423	0.901953	0.0636537	0.0342324	0.0016153	0.978325	0.0182827	0.0028179	0.96621	0.032251
423.5	0.901931	0.0638327	0.0340777	0.0016355	0.979951	0.0188016	0.0029383	0.963329	0.0343537
424	0.901908	0.06401	0.0339242	0.0016695	0.981143	0.0195448	0.0030862	0.959819	0.0366497
424.5	0.901886	0.0641857	0.0337719	0.0017117	0.980933	0.0204544	0.0032617	0.956157	0.0391727
425	0.901864	0.0643596	0.0336207	0.0017538	0.979046	0.0214003	0.0034579	0.952789	0.0419451
425.5	0.901842	0.064532	0.0334708	0.0017885	0.976047	0.0222475	0.0036642	0.949904	0.0449743
426	0.901821	0.0647028	0.0333219	0.0018135	0.973061	0.022928	0.0038719	0.947342	0.0482567
426.5	0.901799	0.064872	0.0331742	0.0018331	0.971207	0.0234811	0.0040783	0.944661	0.0517877
427	0.901778	0.0650398	0.0330276	0.0018564	0.971016	0.0240404	0.004289	0.94134	0.0555723
427.5	0.901756	0.0652061	0.0328822	0.0018927	0.97216	0.0247709	0.0045158	0.937017	0.0596323
428	0.901735	0.065371	0.0327378	0.0019474	0.973591	0.0257879	0.0047721	0.931646	0.0640066
428.5	0.901713	0.0655347	0.0325945	0.0020189	0.974061	0.0270977	0.0050672	0.925501	0.068742
429	0.901692	0.065697	0.0324523	0.0020992	0.972738	0.0285907	0.0054029	0.91904	0.0738806
429.5	0.90167	0.0658581	0.0323111	0.0021781	0.969627	0.0300943	0.0057721	0.912683	0.0794472
430	0.901649	0.0660181	0.032171	0.0022478	0.965583	0.0314597	0.0061628	0.906615	0.0854427
430.5	0.901627	0.066177	0.0320319	0.0023076	0.961899	0.0326429	0.0065623	0.9007	0.0918474
431	0.901605	0.0663349	0.0318938	0.0023648	0.959675	0.033738	0.0069637	0.894553	0.0986309
431.5	0.901583	0.0664919	0.0317568	0.0024318	0.959269	0.0349441	0.0073684	0.887715	0.105766
432	0.90156	0.0666479	0.0316207	0.0025209	0.960095	0.0364779	0.0077862	0.87986	0.11324
432.5	0.901537	0.0668031	0.0314856	0.0026384	0.960881	0.0384734	0.0082305	0.870948	0.121058
433	0.901514	0.0669575	0.0313516	0.0027818	0.960256	0.040915	0.0087131	0.861232	0.129231
433.5	0.901491	0.0671113	0.0312184	0.0029404	0.957406	0.043642	0.0092379	0.851153	0.13777
434	0.901467	0.0672644	0.0310863	0.0031005	0.95247	0.0464239	0.0097991	0.841151	0.146662
434.5	0.901443	0.0674169	0.0309551	0.0032527	0.946493	0.049078	0.0103817	0.831486	0.155862
435	0.901418	0.0675689	0.0308248	0.0033971	0.940946	0.0515746	0.0109671	0.822153	0.165295
435.5	0.901393	0.0677204	0.0306954	0.003545	0.937026	0.0540785	0.0115391	0.812915	0.174869
436	0.901368	0.0678714	0.030567	0.003716	0.935068	0.056902	0.0120896	0.803441	0.184491
436.5	0.901342	0.0680222	0.0304395	0.00393	0.934334	0.0603859	0.0126218	0.793472	0.194093
437	0.901315	0.0681725	0.0303128	0.0041994	0.9333	0.0647569	0.0131479	0.782949	0.203643
437.5	0.901288	0.0683226	0.0301871	0.0045234	0.93031	0.0700289	0.0136846	0.772046	0.213151
438	0.901261	0.0684725	0.0300622	0.0048889	0.924313	0.0759989	0.014246	0.761083	0.222654
438.5	0.901233	0.0686221	0.0299382	0.0052771	0.915342	0.0823488	0.0148383	0.750386	0.232197
439	0.901204	0.0687715	0.0298151	0.0056738	0.904511	0.0888195	0.015457	0.740137	0.241816
439.5	0.901175	0.0689208	0.0296928	0.0060794	0.893503	0.0953848	0.0160891	0.730292	0.251524
440	0.901145	0.06907	0.0295713	0.0065146	0.88378	0.102347	0.0167182	0.720602	0.261311
440.5	0.901115	0.069219	0.0294507	0.0070173	0.875839	0.110302	0.0173324	0.710716	0.271164
441	0.901084	0.069368	0.0293309	0.0076326	0.86886	0.119974	0.0179296	0.700326	0.281086
441.5	0.901053	0.0695169	0.0292119	0.0083984	0.860912	0.131987	0.0185207	0.68928	0.291124
442	0.901021	0.0696657	0.0290937	0.009334	0.849647	0.146651	0.019128	0.677614	0.301381
442.5	0.900988	0.0698144	0.0289764	0.010435	0.833198	0.163896	0.0197795	0.665488	0.31201
443	0.900955	0.0699631	0.0288598	0.0116814	0.810877	0.183373	0.0205011	0.653066	0.323197
443.5	0.900922	0.0701117	0.028744	0.013055	0.78336	0.204747	0.02131	0.640376	0.335126
444	0.900888	0.0702602	0.028629	0.0145627	0.752241	0.228065	0.0222104	0.627241	0.347951
444.5	0.900853	0.0704086	0.0285147	0.0162561	0.719109	0.254066	0.0231948	0.613292	0.361771
445	0.900819	0.0705569	0.0284012	0.0182379	0.684525	0.284292	0.0242489	0.598079	0.376629
445.5	0.900783	0.0707051	0.0282885	0.0206495	0.647359	0.320877	0.0253592	0.581221	0.392531
446	0.900748	0.0708531	0.0281765	0.0236386	0.604843	0.366027	0.0265204	0.562545	0.409474
446.5	0.900712	0.071001	0.0280653	0.027312	0.553435	0.42128	0.02774	0.542147	0.427474
447	0.900675	0.0711486	0.0279548	0.0316856	0.49028	0.486733	0.0290376	0.520349	0.446581
447.5	0.900639	0.0712961	0.027845	0.0366456	0.414798	0.560468	0.0304388	0.497581	0.466854
448	0.900602	0.0714432	0.027736	0.0419343	0.329834	0.638372	0.0319655	0.474238	0.488317
448.5	0.900565	0.0715901	0.0276277	0.0471669	0.241901	0.714462	0.0336246	0.450587	0.510871
449	0.900527	0.0717366	0.0275201	0.0518807	0.160322	0.781684	0.0353979	0.426774	0.534213
449.5	0.90049	0.0718828	0.0274131	0.0556066	0.0954407	0.833053	0.0372369	0.402951	0.557755
450	0.900452	0.0720285	0.0273069	0.0579492	0.0563529	0.862874	0.0390638	0.37948	0.580588
450.5	0.900415	0.0721738	0.0272014	0.0586569	0.0488084	0.867767	0.0407779	0.357134	0.601506
451	0.900377	0.0723186	0.0270966	0.0576667	0.0738724	0.847274	0.0422671	0.337209	0.61909
451.5	0.900339	0.0724628	0.0269924	0.0551132	0.127721	0.803904	0.0434218	0.321472	0.631851
452	0.900301	0.0726064	0.0268889	0.0513015	0.202605	0.742622	0.0441481	0.311928	0.638414
452.5	0.900264	0.0727494	0.0267861	0.0466494	0.288683	0.669916	0.0443783	0.310453	0.637699
453	0.900226	0.0728918	0.0266839	0.0416138	0.376187	0.592663	0.0440775	0.318381	0.629085
453.5	0.900189	0.0730334	0.0265824	0.0366173	0.457329	0.517042	0.0432449	0.336166	0.612504
454	0.900151	0.0731742	0.0264816	0.0319899	0.527473	0.447722	0.041912	0.363219	0.588469
454.5	0.900114	0.0733142	0.0263814	0.027936	0.585358	0.387448	0.0401371	0.397975	0.55802
455	0.900077	0.0734533	0.0262818	0.0245307	0.632442	0.337063	0.0379991	0.438174	0.522593
455.5	0.900041	0.0735916	0.0261829	0.0217413	0.671682	0.295883	0.0355898	0.481286	0.483854
456	0.900005	0.0737289	0.0260846	0.0194646	0.706202	0.262281	0.0330071	0.524953	0.443512
456.5	0.899969	0.0738652	0.0259869	0.0175696	0.738236	0.234314	0.0303485	0.567351	0.403146
457	0.899933	0.0740005	0.0258898	0.015935	0.768638	0.210236	0.0277047	0.607368	0.364072
457.5	0.899898	0.0741348	0.0257934	0.014473	0.796977	0.188813	0.0251548	0.644583	0.32727
458	0.899864	0.0742679	0.0256975	0.0131373	0.822095	0.1694	0.0227613	0.679074	0.293356
458.5	0.899829	0.0743999	0.0256023	0.011918	0.842842	0.151841	0.020567	0.711143	0.262615
459	0.899796	0.0745308	0.0255076	0.0108265	0.858693	0.136254	0.0185943	0.741047	0.235069
459.5	0.899762	0.0746605	0.0254135	0.009879	0.870053	0.122796	0.0168454	0.768831	0.210555
460	0.89973	0.074789	0.0253201	0.0090821	0.878165	0.111489	0.0153063	0.794292	0.188808
460.5	0.899697	0.0749163	0.0252272	0.0084263	0.884702	0.102144	0.0139517	0.817076	0.169527
461	0.899666	0.0750423	0.0251348	0.0078864	0.891229	0.0943831	0.0127511	0.836852	0.152426
461.5	0.899635	0.075167	0.025043	0.0074283	0.898736	0.0877374	0.0116752	0.853496	0.137255
462	0.899604	0.0752905	0.0249518	0.0070179	0.907398	0.0817634	0.0107005	0.867199	0.123802
462.5	0.899574	0.0754127	0.0248612	0.0066296	0.916639	0.0761431	0.0098116	0.878472	0.111892
463	0.899545	0.0755335	0.0247711	0.0062509	0.925443	0.070732	0.0090014	0.888039	0.101368
463.5	0.899516	0.0756531	0.0246815	0.0058826	0.932783	0.0655471	0.0082692	0.896659	0.092085
464	0.899488	0.0757714	0.0245925	0.0055348	0.938015	0.0607093	0.0076166	0.904933	0.0838985
464.5	0.899461	0.0758883	0.024504	0.0052206	0.941102	0.0563631	0.0070444	0.913168	0.0766677
465	0.899434	0.0760039	0.024416	0.00495	0.942601	0.0526054	0.0065491	0.921332	0.0702574
465.5	0.899408	0.0761183	0.0243285	0.0047258	0.943444	0.0494424	0.0061226	0.929124	0.0645445
466	0.899382	0.0762313	0.0242416	0.0045424	0.944605	0.0467861	0.0057521	0.936117	0.0594238
466.5	0.899357	0.0763431	0.0241551	0.0043879	0.946773	0.0444838	0.0054227	0.941935	0.054811
467	0.899333	0.0764536	0.0240692	0.0042482	0.950145	0.0423678	0.0051205	0.946406	0.0506422
467.5	0.899309	0.0765628	0.0239838	0.004111	0.954405	0.0403038	0.0048351	0.94963	0.0468711
468	0.899286	0.0766709	0.0238988	0.0039694	0.958875	0.0382237	0.0045614	0.951961	0.0434625
468.5	0.899263	0.0767777	0.0238143	0.0038231	0.962781	0.0361331	0.0042999	0.953897	0.0403873
469	0.899241	0.0768833	0.0237304	0.0036774	0.965527	0.0340943	0.0040551	0.955926	0.0376173
469.5	0.899219	0.0769878	0.0236468	0.0035405	0.966898	0.0321939	0.0038331	0.958386	0.0351226
470	0.899198	0.0770911	0.0235638	0.0034202	0.967108	0.0305062	0.0036392	0.961369	0.0328712
470.5	0.899178	0.0771933	0.0234812	0.0033211	0.96671	0.0290661	0.0034753	0.96471	0.0308304
471	0.899158	0.0772945	0.0233991	0.0032429	0.966389	0.0278579	0.0033389	0.968058	0.0289692
471.5	0.899138	0.0773946	0.0233174	0.0031809	0.966732	0.0268235	0.0032238	0.971008	0.027261
472	0.899119	0.0774937	0.0232362	0.0031279	0.968035	0.0258825	0.0031215	0.973234	0.0256851
472.5	0.8991	0.0775919	0.0231554	0.0030759	0.970228	0.0249584	0.0030236	0.974604	0.0242273
473	0.899082	0.0776891	0.023075	0.0030196	0.972922	0.0240014	0.0029239	0.975214	0.0228785
473.5	0.899064	0.0777855	0.022995	0.0029569	0.975553	0.0229993	0.0028202	0.975364	0.0216334
474	0.899046	0.077881	0.0229155	0.0028898	0.977589	0.0219764	0.002714	0.975451	0.020488
474.5	0.899029	0.0779757	0.0228364	0.002823	0.978698	0.0209801	0.0026106	0.975849	0.0194377
475	0.899012	0.0780696	0.0227577	0.0027623	0.978852	0.0200618	0.0025162	0.976791	0.0184761
475.5	0.898995	0.0781628	0.0226794	0.0027124	0.978318	0.0192592	0.0024364	0.978304	0.0175948
476	0.898979	0.0782553	0.0226015	0.0026754	0.977562	0.0185834	0.0023744	0.980208	0.0167837
476.5	0.898963	0.0783472	0.022524	0.0026503	0.977082	0.0180174	0.0023292	0.982178	0.0160324
477	0.898946	0.0784384	0.0224469	0.0026333	0.97725	0.0175229	0.0022968	0.983859	0.0153316
477.5	0.898931	0.0785291	0.0223702	0.0026193	0.978199	0.017053	0.0022707	0.98497	0.0146739
478	0.898915	0.0786193	0.0222939	0.0026035	0.979791	0.0165679	0.0022441	0.985402	0.0140546
478.5	0.898899	0.078709	0.0222179	0.0025829	0.981679	0.0160455	0.0022116	0.98524	0.0134714
479	0.898884	0.0787983	0.0221423	0.0025568	0.983423	0.0154863	0.0021711	0.984742	0.0129239
479.5	0.898868	0.0788871	0.022067	0.0025275	0.984643	0.0149112	0.002124	0.984248	0.0124126
480	0.898853	0.0789756	0.0219921	0.0024988	0.98513	0.0143519	0.002075	0.984081	0.0119377
480.5	0.898838	0.0790638	0.0219176	0.0024747	0.98491	0.0138404	0.0020301	0.984444	0.0114985
481	0.898822	0.0791516	0.0218434	0.0024586	0.984221	0.0133981	0.0019953	0.985365	0.0110928
481.5	0.898807	0.0792392	0.0217695	0.0024517	0.983432	0.0130295	0.0019742	0.986688	0.0107171
482	0.898791	0.0793266	0.021696	0.0024531	0.982923	0.0127221	0.0019676	0.988129	0.010367
482.5	0.898776	0.0794138	0.0216228	0.0024597	0.982961	0.0124506	0.0019724	0.989364	0.010038
483	0.89876	0.0795008	0.0215499	0.0024679	0.98363	0.0121861	0.0019833	0.990129	0.0097262
483.5	0.898745	0.0795876	0.0214774	0.0024741	0.984807	0.0119041	0.0019936	0.990296	0.0094289
484	0.898729	0.0796744	0.0214051	0.0024762	0.986214	0.0115921	0.0019978	0.989915	0.0091449
484.5	0.898713	0.079761	0.0213332	0.002474	0.987506	0.0112517	0.0019929	0.989193	0.0088742
485	0.898697	0.0798476	0.0212616	0.0024692	0.988384	0.0108972	0.0019791	0.988432	0.0086179
485.5	0.898681	0.0799341	0.0211903	0.0024648	0.98868	0.0105499	0.0019602	0.987934	0.0083774
486	0.898665	0.0800206	0.0211193	0.0024642	0.988408	0.0102312	0.001942	0.987919	0.0081537
486.5	0.898649	0.0801071	0.0210486	0.00247	0.987746	0.0099559	0.0019312	0.988452	0.007947
487	0.898632	0.0801936	0.0209782	0.0024834	0.986982	0.0097278	0.0019329	0.989435	0.0077564
487.5	0.898616	0.0802801	0.020908	0.0025037	0.986419	0.0095396	0.0019493	0.99063	0.00758
488	0.898599	0.0803665	0.0208382	0.0025288	0.986286	0.0093751	0.0019793	0.991737	0.0074151
488.5	0.898582	0.0804531	0.0207686	0.0025557	0.986672	0.0092151	0.0020184	0.992478	0.0072591
489	0.898565	0.0805396	0.0206993	0.0025815	0.987506	0.0090424	0.0020601	0.992682	0.0071096
489.5	0.898547	0.0806262	0.0206302	0.0026043	0.988584	0.0088474	0.0020978	0.992329	0.0069653
490	0.89853	0.0807128	0.0205614	0.0026237	0.989633	0.0086295	0.0021266	0.991558	0.0068259
490.5	0.898512	0.0807994	0.0204929	0.0026409	0.990397	0.0083972	0.0021448	0.990626	0.0066918
491	0.898494	0.080886	0.0204247	0.0026583	0.990708	0.0081648	0.0021545	0.989832	0.0065646
491.5	0.898476	0.0809727	0.0203567	0.0026789	0.990534	0.0079473	0.002161	0.98943	0.0064458
492	0.898458	0.0810594	0.0202889	0.002705	0.989983	0.0077569	0.0021716	0.98956	0.0063368
492.5	0.89844	0.081146	0.0202214	0.0027381	0.989264	0.0075985	0.0021934	0.990206	0.0062381
493	0.898422	0.0812327	0.0201541	0.0027781	0.988628	0.0074694	0.0022317	0.991205	0.0061493
493.5	0.898403	0.0813193	0.0200871	0.0028236	0.988291	0.0073603	0.0022879	0.99229	0.0060692
494	0.898385	0.0814059	0.0200203	0.0028723	0.988373	0.0072579	0.0023597	0.993165	0.0059959
494.5	0.898366	0.0814925	0.0199537	0.0029215	0.98887	0.0071494	0.0024412	0.993594	0.0059273
495	0.898347	0.081579	0.0198874	0.0029694	0.989658	0.0070256	0.0025248	0.993459	0.0058614
495.5	0.898329	0.0816653	0.0198212	0.003015	0.990533	0.0068835	0.0026029	0.992798	0.0057971
496	0.89831	0.0817516	0.0197553	0.0030589	0.99127	0.0067265	0.0026706	0.991793	0.0057342
496.5	0.898291	0.0818377	0.0196897	0.003103	0.991688	0.0065633	0.0027266	0.990717	0.0056736
497	0.898273	0.0819237	0.0196242	0.0031498	0.991699	0.0064048	0.0027743	0.989864	0.0056167
497.5	0.898254	0.0820094	0.0195589	0.0032018	0.991329	0.0062613	0.0028208	0.989463	0.0055653
498	0.898235	0.082095	0.0194939	0.0032609	0.990708	0.006139	0.0028756	0.98962	0.0055211
498.5	0.898217	0.0821803	0.019429	0.0033278	0.990028	0.0060394	0.0029478	0.990286	0.0054852
499	0.898198	0.0822654	0.0193644	0.0034019	0.989491	0.0059581	0.0030439	0.991268	0.0054575
499.5	0.89818	0.0823502	0.0192999	0.0034816	0.989252	0.005887	0.0031662	0.992286	0.0054371
500	0.898162	0.0824346	0.0192357	0.0035646	0.989378	0.0058165	0.0033118	0.993043	0.0054225
500.5	0.898144	0.0825187	0.0191716	0.0036489	0.989833	0.0057378	0.0034736	0.993306	0.0054116
501	0.898126	0.0826024	0.0191077	0.0037329	0.990491	0.0056459	0.0036417	0.99297	0.0054024
501.5	0.898109	0.0826857	0.019044	0.0038166	0.991174	0.00554	0.0038067	0.992083	0.0053937
502	0.898091	0.0827686	0.0189805	0.003901	0.991698	0.005424	0.0039615	0.990837	0.0053851
502.5	0.898074	0.082851	0.0189171	0.0039883	0.991927	0.0053048	0.0041044	0.989518	0.0053774
503	0.898057	0.0829329	0.0188539	0.004081	0.991804	0.0051907	0.0042396	0.988432	0.0053721
503.5	0.898041	0.0830143	0.0187909	0.0041816	0.991368	0.0050886	0.004377	0.987821	0.0053714
504	0.898025	0.0830951	0.0187281	0.0042918	0.990735	0.0050025	0.0045298	0.987804	0.0053776
504.5	0.898009	0.0831754	0.0186654	0.0044121	0.990069	0.0049326	0.0047122	0.98834	0.0053923
505	0.897994	0.083255	0.0186029	0.0045419	0.989536	0.0048753	0.0049357	0.98924	0.0054162
505.5	0.897979	0.083334	0.0185405	0.0046794	0.989262	0.0048244	0.0052061	0.990211	0.005449
506	0.897965	0.0834123	0.0184783	0.0048227	0.989298	0.0047725	0.0055227	0.990929	0.0054893
506.5	0.897951	0.0834899	0.0184163	0.0049699	0.989613	0.0047137	0.0058777	0.991124	0.005535
507	0.897938	0.0835669	0.0183544	0.00512	0.9901	0.0046442	0.0062586	0.990647	0.0055837
507.5	0.897925	0.083643	0.0182926	0.0052734	0.990611	0.0045638	0.0066514	0.989507	0.0056338
508	0.897912	0.0837184	0.018231	0.0054314	0.99099	0.0044754	0.0070449	0.987877	0.0056843
508.5	0.897901	0.0837931	0.0181695	0.0055965	0.991118	0.0043842	0.0074341	0.986045	0.0057356
509	0.897889	0.0838669	0.0181082	0.0057718	0.990941	0.0042962	0.0078233	0.98435	0.0057896
509.5	0.897879	0.0839399	0.018047	0.0059598	0.990479	0.0042168	0.0082262	0.983091	0.0058488
510	0.897869	0.084012	0.0179859	0.0061628	0.989823	0.0041492	0.0086647	0.982457	0.0059166
510.5	0.89786	0.0840833	0.0179249	0.0063814	0.989105	0.0040937	0.009165	0.982472	0.0059958
511	0.897851	0.0841537	0.0178641	0.0066154	0.988469	0.0040479	0.0097529	0.982984	0.0060885
511.5	0.897843	0.0842232	0.0178033	0.0068634	0.988029	0.0040074	0.0104484	0.983701	0.0061957
512	0.897835	0.0842918	0.0177427	0.0071236	0.987847	0.0039668	0.0112623	0.984252	0.0063167
512.5	0.897829	0.0843595	0.0176822	0.0073947	0.987914	0.0039212	0.0121935	0.984277	0.0064496
513	0.897823	0.0844262	0.0176218	0.007676	0.988157	0.0038676	0.0132307	0.983511	0.0065917
513.5	0.897818	0.0844921	0.0175615	0.0079682	0.988456	0.003805	0.0143561	0.981847	0.0067405
514	0.897813	0.0845569	0.0175013	0.0082733	0.988678	0.0037352	0.0155517	0.979366	0.0068941
514.5	0.897809	0.0846209	0.0174412	0.0085945	0.988705	0.0036617	0.0168065	0.976317	0.0070522
515	0.897806	0.0846839	0.0173812	0.0089358	0.988467	0.0035889	0.0181237	0.97306	0.0072164
515.5	0.897804	0.0847459	0.0173213	0.009301	0.987953	0.0035212	0.0195258	0.969983	0.0073903
516	0.897803	0.084807	0.0172615	0.0096934	0.987213	0.0034617	0.0210558	0.967402	0.0075789
516.5	0.897802	0.0848671	0.0172018	0.010115	0.986347	0.0034113	0.022775	0.96548	0.0077878
517	0.897802	0.0849263	0.0171421	0.0105666	0.985474	0.0033691	0.024757	0.964181	0.0080224
517.5	0.897803	0.0849845	0.0170825	0.011048	0.984707	0.0033321	0.0270783	0.963259	0.0082871
518	0.897805	0.0850418	0.017023	0.0115583	0.984124	0.0032967	0.0298089	0.9623	0.0085842
518.5	0.897807	0.0850982	0.0169636	0.0120969	0.983753	0.0032587	0.0330034	0.960802	0.0089136
519	0.89781	0.0851536	0.0169042	0.0126639	0.98356	0.0032151	0.0366971	0.958272	0.0092734
519.5	0.897814	0.0852082	0.0168449	0.0132611	0.983465	0.0031644	0.0409064	0.954329	0.0096604
520	0.897819	0.0852618	0.0167857	0.0138921	0.983356	0.003107	0.0456366	0.948774	0.0100711
520.5	0.897824	0.0853145	0.0167265	0.014562	0.983119	0.0030447	0.0508956	0.941628	0.0105034
521	0.89783	0.0853664	0.0166673	0.0152774	0.982659	0.0029807	0.0567123	0.933114	0.0109576
521.5	0.897837	0.0854174	0.0166082	0.0160452	0.981927	0.0029185	0.0631558	0.923592	0.0114371
522	0.897845	0.0854676	0.0165491	0.016872	0.980922	0.0028609	0.0703531	0.913457	0.0119487
522.5	0.897853	0.0855169	0.0164901	0.0177637	0.979695	0.0028098	0.0785001	0.903024	0.0125021
523	0.897862	0.0855655	0.0164311	0.0187245	0.978332	0.0027653	0.0878622	0.892421	0.0131079
523.5	0.897872	0.0856132	0.0163722	0.0197578	0.976934	0.0027262	0.0987626	0.881513	0.0137759
524	0.897883	0.0856602	0.0163133	0.0208658	0.97559	0.0026901	0.111557	0.86989	0.014512
524.5	0.897894	0.0857065	0.0162544	0.0220509	0.974359	0.0026539	0.126597	0.856902	0.0153157
525	0.897906	0.085752	0.0161955	0.0233168	0.973257	0.0026148	0.144183	0.841759	0.016178
525.5	0.897918	0.0857968	0.0161366	0.0246689	0.972247	0.0025709	0.164511	0.823676	0.0170795
526	0.897932	0.085841	0.0160778	0.0261156	0.971254	0.0025213	0.187631	0.802033	0.0179908
526.5	0.897945	0.0858845	0.016019	0.0276682	0.970174	0.0024665	0.2134	0.776529	0.0188728
527	0.89796	0.0859274	0.0159601	0.0293409	0.968901	0.0024083	0.241464	0.747291	0.0196796
527.5	0.897975	0.0859697	0.0159013	0.0311499	0.967342	0.0023492	0.271252	0.714938	0.0203618
528	0.89799	0.0860115	0.0158425	0.0331124	0.965439	0.0022917	0.301991	0.680557	0.0208709
528.5	0.898006	0.0860527	0.0157837	0.0352458	0.963177	0.002238	0.332752	0.645616	0.0211641
529	0.898023	0.0860933	0.0157248	0.037567	0.960579	0.0021892	0.362507	0.611812	0.0212081
529.5	0.89804	0.0861335	0.015666	0.0400916	0.957703	0.0021455	0.390202	0.580884	0.0209829
530	0.898058	0.0861733	0.0156071	0.0428345	0.95462	0.002106	0.414841	0.554409	0.0204843
530.5	0.898076	0.0862126	0.0155482	0.0458113	0.951397	0.0020688	0.435563	0.533625	0.0197242
531	0.898095	0.0862515	0.0154893	0.049039	0.948075	0.0020318	0.451709	0.519297	0.0187301
531.5	0.898114	0.08629	0.0154304	0.0525382	0.944661	0.0019931	0.462878	0.511644	0.0175424
532	0.898134	0.0863281	0.0153714	0.0563348	0.941117	0.0019515	0.468951	0.510344	0.0162113
532.5	0.898154	0.086366	0.0153124	0.0604614	0.937363	0.0019066	0.470097	0.514607	0.0147921
533	0.898174	0.0864035	0.0152534	0.0649575	0.933288	0.001859	0.466747	0.523298	0.0133408
533.5	0.898195	0.0864408	0.0151943	0.0698694	0.928768	0.0018105	0.459555	0.535103	0.0119095
534	0.898216	0.0864778	0.0151352	0.0752495	0.923679	0.0017632	0.449327	0.548691	0.0105433
534.5	0.898238	0.0865146	0.015076	0.0811545	0.917914	0.0017194	0.436956	0.562872	0.009277
535	0.898259	0.0865513	0.0150168	0.0876433	0.911398	0.0016811	0.423343	0.576701	0.0081346
535.5	0.898281	0.0865877	0.0149575	0.0947763	0.904086	0.0016499	0.409332	0.58955	0.0071283
536	0.898304	0.086624	0.0148982	0.102613	0.895963	0.0016264	0.39565	0.601107	0.0062602
536.5	0.898326	0.0866602	0.0148387	0.111215	0.887032	0.0016105	0.382871	0.611341	0.0055241
537	0.898349	0.0866962	0.0147793	0.120643	0.877301	0.0016018	0.371394	0.620421	0.0049076
537.5	0.898372	0.0867322	0.0147197	0.130962	0.866766	0.0015995	0.361443	0.628622	0.0043949
538	0.898396	0.0867681	0.0146601	0.142242	0.855395	0.0016033	0.353087	0.636224	0.0039696
538.5	0.898419	0.086804	0.0146004	0.154561	0.843124	0.0016132	0.346269	0.64343	0.0036159
539	0.898443	0.0868399	0.0145407	0.168002	0.829849	0.0016306	0.340842	0.65032	0.0033209
539.5	0.898467	0.0868758	0.0144808	0.182657	0.815438	0.0016575	0.336618	0.656827	0.0030746
540	0.898491	0.0869116	0.0144209	0.198617	0.799742	0.0016971	0.3334	0.662755	0.0028705
540.5	0.898516	0.0869476	0.0143608	0.215967	0.782613	0.001753	0.331016	0.667824	0.0027047
541	0.89854	0.0869835	0.0143007	0.234774	0.763929	0.0018293	0.329343	0.671725	0.0025757
541.5	0.898565	0.0870195	0.0142405	0.255075	0.743618	0.0019298	0.328317	0.674189	0.0024829
542	0.898589	0.0870556	0.0141802	0.27686	0.721676	0.0020575	0.32793	0.675033	0.0024262
542.5	0.898614	0.0870917	0.0141197	0.300057	0.698184	0.0022149	0.328225	0.674199	0.0024049
543	0.898639	0.087128	0.0140592	0.324522	0.673317	0.0024029	0.329277	0.671761	0.0024177
543.5	0.898664	0.0871643	0.0139986	0.350031	0.647345	0.0026214	0.331174	0.667913	0.0024623
544	0.898689	0.0872008	0.0139378	0.37627	0.620629	0.002869	0.334001	0.66293	0.0025356
544.5	0.898714	0.0872374	0.0138769	0.402847	0.593605	0.0031435	0.337817	0.657121	0.0026343
545	0.898739	0.0872741	0.0138159	0.429298	0.566764	0.0034417	0.342648	0.65078	0.0027551
545.5	0.898765	0.0873109	0.0137548	0.455107	0.540638	0.00376	0.348478	0.644138	0.0028951
546	0.89879	0.0873478	0.0136936	0.47973	0.515763	0.0040941	0.355247	0.637337	0.0030525
546.5	0.898816	0.0873849	0.0136322	0.502621	0.492665	0.0044398	0.362856	0.630416	0.0032262
547	0.898841	0.0874221	0.0135707	0.523269	0.471828	0.004792	0.37117	0.623329	0.0034163
547.5	0.898867	0.0874594	0.0135091	0.541221	0.453673	0.0051459	0.380032	0.615965	0.0036232
548	0.898892	0.0874969	0.0134474	0.556113	0.438541	0.0054958	0.389265	0.6082	0.0038476
548.5	0.898918	0.0875345	0.0133855	0.56769	0.426672	0.0058362	0.398683	0.599936	0.00409
549	0.898944	0.0875722	0.0133234	0.575819	0.418201	0.0061611	0.408093	0.591145	0.0043498
549.5	0.89897	0.0876101	0.0132612	0.580497	0.413148	0.0064647	0.417298	0.581904	0.0046254
550	0.898996	0.087648	0.0131989	0.58184	0.41142	0.0067416	0.426099	0.572408	0.0049135
550.5	0.899022	0.0876861	0.0131364	0.580078	0.412822	0.0069871	0.434291	0.562964	0.0052095
551	0.899048	0.0877242	0.0130738	0.57553	0.417064	0.0071976	0.441665	0.553972	0.0055071
551.5	0.899074	0.0877625	0.013011	0.568582	0.423784	0.0073708	0.448006	0.545888	0.005799
552	0.8991	0.0878008	0.012948	0.559658	0.432571	0.0075063	0.4531	0.53918	0.0060775
552.5	0.899127	0.0878392	0.0128849	0.549193	0.442987	0.0076053	0.456733	0.534278	0.0063346
553	0.899153	0.0878776	0.0128216	0.537611	0.454594	0.0076706	0.458706	0.531535	0.0065628
553.5	0.89918	0.0879161	0.0127582	0.5253	0.466979	0.0077065	0.458844	0.531195	0.0067558
554	0.899207	0.0879546	0.0126946	0.512599	0.479773	0.0077181	0.457003	0.533374	0.0069085
554.5	0.899234	0.0879932	0.0126308	0.49979	0.492664	0.0077109	0.453092	0.538059	0.0070176
555	0.899261	0.0880317	0.0125669	0.487092	0.505411	0.0076902	0.447074	0.545119	0.0070816
555.5	0.899288	0.0880702	0.0125027	0.474668	0.517836	0.0076607	0.43898	0.55433	0.0071005
556	0.899316	0.0881087	0.0124384	0.462627	0.529831	0.0076261	0.42891	0.565404	0.007076
556.5	0.899344	0.0881472	0.012374	0.45104	0.541336	0.0075887	0.417034	0.578022	0.0070109
557	0.899372	0.0881856	0.0123093	0.439945	0.552334	0.0075497	0.403579	0.591859	0.006909
557.5	0.8994	0.0882239	0.0122445	0.42936	0.562834	0.0075091	0.388825	0.606615	0.0067747
558	0.899428	0.0882621	0.0121794	0.419292	0.572851	0.007466	0.373086	0.622021	0.0066126
558.5	0.899457	0.0883002	0.0121142	0.409748	0.582403	0.0074193	0.35669	0.637849	0.0064274
559	0.899486	0.0883382	0.0120488	0.40073	0.591494	0.0073678	0.339966	0.65391	0.0062236
559.5	0.899515	0.088376	0.0119832	0.392247	0.600115	0.0073107	0.32322	0.670045	0.0060056
560	0.899545	0.0884136	0.0119175	0.384308	0.608246	0.0072478	0.306724	0.686112	0.0057773
560.5	0.899575	0.088451	0.0118515	0.376921	0.615853	0.0071797	0.290704	0.701983	0.0055422
561	0.899605	0.0884883	0.0117853	0.370094	0.622904	0.0071079	0.275329	0.717529	0.0053037
561.5	0.899636	0.0885252	0.011719	0.363828	0.629367	0.0070344	0.260717	0.732624	0.0050648
562	0.899667	0.088562	0.0116524	0.358115	0.635226	0.0069614	0.246929	0.74714	0.0048282
562.5	0.899699	0.0885984	0.0115856	0.35294	0.640481	0.0068911	0.233983	0.760961	0.0045961
563	0.899731	0.0886346	0.0115187	0.34828	0.64515	0.0068253	0.221859	0.773986	0.0043707
563.5	0.899763	0.0886704	0.0114515	0.344106	0.649272	0.0067654	0.210513	0.786142	0.0041535
564	0.899796	0.0887059	0.0113841	0.340383	0.652898	0.0067117	0.199886	0.79739	0.003946
564.5	0.899829	0.088741	0.0113165	0.337076	0.656089	0.0066639	0.189915	0.80773	0.003749
565	0.899863	0.0887758	0.0112487	0.334152	0.658906	0.0066207	0.180544	0.817203	0.0035628
565.5	0.899898	0.0888102	0.0111807	0.331585	0.661403	0.0065807	0.171725	0.825883	0.0033877
566	0.899933	0.0888441	0.0111125	0.329353	0.663622	0.0065419	0.163423	0.833869	0.0032232
566.5	0.899968	0.0888776	0.0110441	0.327443	0.665585	0.0065025	0.155618	0.841272	0.0030687
567	0.900004	0.0889107	0.0109755	0.32585	0.667297	0.0064612	0.1483	0.8482	0.0029236
567.5	0.900041	0.0889432	0.0109067	0.324574	0.668746	0.0064171	0.141465	0.854749	0.0027869
568	0.900078	0.0889753	0.0108376	0.323619	0.669906	0.0063702	0.135112	0.860988	0.0026577
568.5	0.900116	0.0890069	0.0107684	0.322991	0.670746	0.0063211	0.129239	0.866955	0.0025352
569	0.900155	0.0890379	0.0106989	0.322696	0.671232	0.0062707	0.123834	0.872658	0.0024187
569.5	0.900194	0.0890684	0.0106292	0.322737	0.671338	0.0062208	0.118882	0.878079	0.0023078
570	0.900234	0.0890984	0.0105593	0.323111	0.671049	0.0061727	0.114353	0.88318	0.0022023
570.5	0.900275	0.0891277	0.0104891	0.323812	0.670366	0.0061281	0.110213	0.887917	0.0021019
571	0.900317	0.0891565	0.0104188	0.32483	0.669301	0.0060879	0.106417	0.892249	0.0020066
571.5	0.900359	0.0891846	0.0103482	0.326151	0.667884	0.0060526	0.102922	0.896151	0.0019166
572	0.900402	0.0892122	0.0102775	0.327759	0.66615	0.0060219	0.0996793	0.89962	0.0018319
572.5	0.900446	0.0892391	0.0102065	0.329639	0.664141	0.0059953	0.0966489	0.902678	0.0017524
573	0.90049	0.0892653	0.0101353	0.33178	0.661893	0.0059714	0.0937956	0.905374	0.0016781
573.5	0.900536	0.0892909	0.0100638	0.334172	0.659436	0.0059488	0.0910935	0.907775	0.0016087
574	0.900582	0.0893158	0.0099922	0.336813	0.656787	0.0059259	0.0885268	0.909962	0.001544
574.5	0.900629	0.0893401	0.0099203	0.339706	0.65395	0.0059014	0.0860891	0.912013	0.0014834
575	0.900677	0.0893636	0.0098483	0.342856	0.650911	0.0058744	0.0837818	0.914	0.0014266
575.5	0.900725	0.0893864	0.009776	0.346274	0.647648	0.0058445	0.0816121	0.915976	0.0013728
576	0.900775	0.0894086	0.0097035	0.349975	0.644127	0.0058117	0.0795899	0.917968	0.0013218
576.5	0.900825	0.08943	0.0096307	0.353971	0.640311	0.0057768	0.0777245	0.919977	0.001273
577	0.900877	0.0894506	0.0095578	0.358275	0.636166	0.0057407	0.0760225	0.921979	0.0012261
577.5	0.900929	0.0894706	0.0094847	0.362896	0.631663	0.0057046	0.0744855	0.923931	0.0011809
578	0.900982	0.0894898	0.0094113	0.367839	0.626785	0.0056699	0.0731093	0.925776	0.0011373
578.5	0.901036	0.0895083	0.0093377	0.373107	0.621524	0.0056376	0.0718832	0.927459	0.0010954
579	0.901091	0.089526	0.009264	0.378698	0.615889	0.0056082	0.0707915	0.928931	0.0010551
579.5	0.901147	0.0895429	0.00919	0.384605	0.609896	0.0055821	0.0698149	0.930159	0.0010168
580	0.901203	0.0895592	0.0091158	0.390823	0.603568	0.005559	0.0689322	0.931134	0.0009804
580.5	0.901261	0.0895746	0.0090414	0.397345	0.596934	0.0055382	0.0681231	0.931869	0.000946
581	0.90132	0.0895893	0.0089668	0.404165	0.590019	0.0055186	0.0673702	0.932402	0.0009138
581.5	0.901379	0.0896033	0.008892	0.411281	0.582842	0.0054991	0.0666605	0.932784	0.0008836
582	0.90144	0.0896165	0.008817	0.418693	0.575413	0.0054783	0.0659868	0.93308	0.0008553
582.5	0.901501	0.0896289	0.0087418	0.426407	0.567733	0.0054553	0.0653477	0.933352	0.0008288
583	0.901564	0.0896406	0.0086664	0.43443	0.559791	0.0054294	0.0647473	0.933657	0.0008038
583.5	0.901627	0.0896515	0.0085908	0.442774	0.551567	0.0054001	0.064194	0.934032	0.00078
584	0.901691	0.0896617	0.008515	0.451451	0.543033	0.0053677	0.063699	0.934496	0.0007572
584.5	0.901756	0.0896712	0.008439	0.460474	0.534161	0.0053326	0.0632742	0.935043	0.0007352
585	0.901823	0.0896799	0.0083629	0.469853	0.524923	0.0052956	0.0629303	0.935646	0.0007138
585.5	0.90189	0.0896878	0.0082865	0.479596	0.515297	0.0052577	0.0626753	0.936262	0.0006929
586	0.901957	0.0896951	0.00821	0.489708	0.505269	0.0052197	0.0625132	0.936834	0.0006726
586.5	0.902026	0.0897016	0.0081333	0.500187	0.494833	0.0051826	0.0624434	0.937307	0.0006527
587	0.902096	0.0897074	0.0080565	0.511027	0.483997	0.0051468	0.0624609	0.937628	0.0006335
587.5	0.902167	0.0897125	0.0079795	0.522218	0.472778	0.0051126	0.0625568	0.937763	0.0006151
588	0.902238	0.0897169	0.0079023	0.533746	0.461199	0.0050798	0.0627196	0.937692	0.0005975
588.5	0.902311	0.0897207	0.0078249	0.545596	0.449289	0.0050478	0.0629366	0.937418	0.0005808
589	0.902384	0.0897237	0.0077474	0.557748	0.437079	0.005016	0.0631959	0.936966	0.0005651
589.5	0.902458	0.0897261	0.0076698	0.570186	0.4246	0.0049833	0.0634874	0.936377	0.0005505
590	0.902533	0.0897278	0.007592	0.582893	0.411878	0.0049489	0.0638043	0.935702	0.0005368
590.5	0.902609	0.0897288	0.007514	0.595853	0.398933	0.0049118	0.0641441	0.934999	0.0005241
591	0.902686	0.0897292	0.007436	0.609051	0.385781	0.0048715	0.0645086	0.934317	0.0005121
591.5	0.902763	0.089729	0.0073577	0.622476	0.372431	0.0048276	0.0649036	0.933697	0.0005008
592	0.902841	0.0897282	0.0072794	0.636115	0.35889	0.00478	0.0653383	0.933163	0.00049
592.5	0.90292	0.0897267	0.007201	0.649955	0.345162	0.0047291	0.0658239	0.932718	0.0004796
593	0.903	0.0897247	0.0071224	0.663979	0.331254	0.0046754	0.0663726	0.932344	0.0004695
593.5	0.903081	0.0897221	0.0070437	0.678171	0.317175	0.0046196	0.0669956	0.932005	0.0004595
594	0.903162	0.0897189	0.0069649	0.692507	0.302941	0.0045626	0.067702	0.931656	0.0004498
594.5	0.903244	0.0897152	0.0068861	0.706958	0.288577	0.0045049	0.0684981	0.93124	0.0004403
595	0.903327	0.0897109	0.0068071	0.721491	0.274114	0.0044474	0.0693865	0.930704	0.000431
595.5	0.90341	0.0897061	0.0067281	0.736065	0.259594	0.0043902	0.0703659	0.930004	0.0004221
596	0.903494	0.0897008	0.0066489	0.750636	0.245063	0.0043335	0.071432	0.929107	0.0004137
596.5	0.903579	0.0896949	0.0065697	0.765154	0.230576	0.0042772	0.0725775	0.928	0.0004057
597	0.903664	0.0896886	0.0064905	0.779569	0.216189	0.0042209	0.0737942	0.926687	0.0003984
597.5	0.90375	0.0896818	0.0064112	0.793827	0.20196	0.0041641	0.0750733	0.925194	0.0003916
598	0.903836	0.0896746	0.0063318	0.807874	0.187946	0.0041062	0.0764075	0.923556	0.0003855
598.5	0.903923	0.0896668	0.0062524	0.821661	0.1742	0.0040466	0.0777916	0.921822	0.00038
599	0.904011	0.0896587	0.006173	0.83514	0.16077	0.003985	0.0792236	0.920041	0.0003751
599.5	0.904099	0.0896501	0.0060936	0.848265	0.147699	0.003921	0.0807052	0.918258	0.0003707
600	0.904187	0.0896412	0.0060141	0.860998	0.135027	0.0038547	0.0822418	0.916507	0.0003666
600.5	0.904276	0.0896318	0.0059347	0.873302	0.122787	0.0037861	0.0838418	0.914807	0.0003629
601	0.904366	0.089622	0.0058553	0.885146	0.111007	0.0037157	0.0855162	0.913161	0.0003594
601.5	0.904456	0.0896119	0.0057758	0.896501	0.0997161	0.0036442	0.0872776	0.911551	0.0003561
602	0.904546	0.0896014	0.0056964	0.907342	0.0889385	0.0035721	0.0891384	0.909945	0.000353
602.5	0.904637	0.0895906	0.005617	0.917645	0.0786988	0.0035001	0.0911103	0.908298	0.00035
603	0.904728	0.0895794	0.0055377	0.927388	0.0690211	0.003429	0.0932026	0.906559	0.0003472
603.5	0.904819	0.0895679	0.0054585	0.93655	0.0599289	0.0033593	0.0954216	0.904676	0.0003446
604	0.904911	0.0895561	0.0053793	0.945109	0.0514452	0.0032913	0.0977704	0.902605	0.0003423
604.5	0.905003	0.089544	0.0053001	0.953046	0.0435912	0.0032252	0.100248	0.900311	0.0003404
605	0.905095	0.0895317	0.0052211	0.960344	0.0363855	0.003161	0.102851	0.897777	0.0003388
605.5	0.905187	0.089519	0.0051421	0.966986	0.0298431	0.0030986	0.105573	0.895001	0.0003377
606	0.90528	0.0895061	0.0050633	0.97296	0.0239736	0.0030375	0.108405	0.892001	0.0003371
606.5	0.905373	0.0894929	0.0049846	0.978258	0.0187812	0.0029776	0.111338	0.888807	0.000337
607	0.905466	0.0894795	0.004906	0.982878	0.0142636	0.0029184	0.114365	0.885461	0.0003374
607.5	0.905559	0.0894659	0.0048276	0.986823	0.0104119	0.0028596	0.117477	0.88201	0.0003382
608	0.905653	0.089452	0.0047493	0.990101	0.0072112	0.0028011	0.120669	0.878501	0.0003394
608.5	0.905746	0.0894379	0.0046712	0.99273	0.0046411	0.0027428	0.12394	0.874975	0.0003409
609	0.905839	0.0894237	0.0045933	0.994732	0.0026767	0.0026847	0.127289	0.871462	0.0003426
609.5	0.905933	0.0894092	0.0045155	0.996135	0.0012899	0.0026272	0.130719	0.867978	0.0003446
610	0.906026	0.0893945	0.004438	0.996971	0.0004506	0.0025705	0.134233	0.864524	0.0003466
610.5	0.90612	0.0893796	0.0043607	0.997278	0.0001277	0.002515	0.137837	0.861087	0.0003488
611	0.906214	0.0893646	0.0042836	0.997092	0.0002901	0.0024611	0.141533	0.857639	0.0003511
611.5	0.906307	0.0893494	0.0042068	0.996453	0.0009075	0.0024091	0.145326	0.854148	0.0003534
612	0.9064	0.089334	0.0041302	0.995399	0.0019503	0.0023594	0.149214	0.850577	0.0003558
612.5	0.906494	0.0893185	0.0040539	0.993966	0.0033899	0.002312	0.153193	0.846892	0.0003582
613	0.906587	0.0893028	0.0039779	0.992188	0.0051983	0.0022671	0.157254	0.843067	0.0003608
613.5	0.90668	0.089287	0.0039022	0.990098	0.0073476	0.0022244	0.161385	0.839087	0.0003635
614	0.906773	0.089271	0.0038268	0.987722	0.0098096	0.0021838	0.165568	0.834956	0.0003663
614.5	0.906866	0.0892549	0.0037517	0.985087	0.0125553	0.0021451	0.169778	0.83069	0.0003693
615	0.906958	0.0892386	0.003677	0.982216	0.0155546	0.0021077	0.173991	0.826325	0.0003723
615.5	0.907051	0.0892223	0.0036027	0.979132	0.0187763	0.0020714	0.178177	0.821909	0.0003753
616	0.907143	0.0892057	0.0035287	0.975856	0.0221883	0.0020359	0.182306	0.8175	0.0003784
616.5	0.907234	0.0891891	0.0034551	0.972409	0.0257577	0.0020008	0.186348	0.813162	0.0003814
617	0.907326	0.0891723	0.0033819	0.968815	0.029452	0.001966	0.190273	0.80896	0.0003842
617.5	0.907417	0.0891554	0.0033091	0.965096	0.0332396	0.0019313	0.194052	0.804952	0.0003868
618	0.907508	0.0891384	0.0032367	0.961278	0.0370906	0.0018969	0.197663	0.801188	0.000389
618.5	0.907599	0.0891213	0.0031648	0.957387	0.0409777	0.0018628	0.201081	0.797705	0.0003908
619	0.907689	0.089104	0.0030934	0.95345	0.0448767	0.0018291	0.204291	0.794526	0.0003922
619.5	0.907779	0.0890866	0.0030224	0.949495	0.0487669	0.001796	0.207276	0.79166	0.000393
620	0.907869	0.0890691	0.0029519	0.945548	0.0526313	0.0017638	0.210026	0.789101	0.0003932
620.5	0.907958	0.0890514	0.0028819	0.941635	0.0564563	0.0017326	0.212532	0.786834	0.0003928
621	0.908046	0.0890337	0.0028125	0.93778	0.0602309	0.0017024	0.214787	0.784837	0.0003918
621.5	0.908135	0.0890157	0.0027436	0.934003	0.0639465	0.0016733	0.216787	0.783084	0.0003902
622	0.908223	0.0889977	0.0026752	0.930323	0.0675959	0.0016454	0.218526	0.781552	0.000388
622.5	0.90831	0.0889795	0.0026074	0.926753	0.071172	0.0016183	0.220002	0.780222	0.0003853
623	0.908397	0.0889612	0.0025402	0.923303	0.0746678	0.0015921	0.221211	0.779082	0.000382
623.5	0.908483	0.0889427	0.0024736	0.91998	0.0780749	0.0015664	0.222149	0.778131	0.0003782
624	0.908569	0.0889241	0.0024076	0.916788	0.0813839	0.0015409	0.222814	0.777376	0.0003739
624.5	0.908654	0.0889054	0.0023422	0.91373	0.0845837	0.0015156	0.223203	0.776833	0.0003691
625	0.908739	0.0888865	0.0022775	0.910805	0.087662	0.00149	0.223315	0.776523	0.0003639
625.5	0.908824	0.0888674	0.0022134	0.908012	0.0906059	0.0014642	0.223151	0.776471	0.0003583
626	0.908907	0.0888482	0.00215	0.905353	0.093402	0.0014379	0.222714	0.776699	0.0003522
626.5	0.908991	0.0888288	0.0020873	0.902827	0.0960377	0.0014112	0.22201	0.777227	0.0003456
627	0.909073	0.0888092	0.0020253	0.900437	0.0985019	0.001384	0.22105	0.778065	0.0003387
627.5	0.909155	0.0887894	0.001964	0.898186	0.100785	0.0013565	0.219845	0.779214	0.0003314
628	0.909237	0.0887695	0.0019034	0.896079	0.102882	0.0013287	0.218415	0.780662	0.0003237
628.5	0.909317	0.0887493	0.0018436	0.894125	0.104788	0.0013008	0.216778	0.782387	0.0003156
629	0.909398	0.088729	0.0017845	0.892329	0.106504	0.0012729	0.214959	0.784353	0.0003073
629.5	0.909477	0.0887084	0.0017262	0.890702	0.108031	0.0012452	0.212983	0.786517	0.0002987
630	0.909556	0.0886877	0.0016687	0.88925	0.109376	0.0012177	0.210877	0.78883	0.0002899
630.5	0.909635	0.0886667	0.001612	0.887982	0.110544	0.0011904	0.208669	0.791242	0.0002809
631	0.909712	0.0886455	0.0015561	0.886903	0.111542	0.0011634	0.206384	0.793702	0.0002718
631.5	0.909789	0.0886241	0.001501	0.886017	0.112378	0.0011367	0.204047	0.796166	0.0002627
632	0.909866	0.0886024	0.0014468	0.885325	0.113059	0.0011101	0.201683	0.798598	0.0002535
632.5	0.909941	0.0885805	0.0013934	0.884827	0.113589	0.0010835	0.199308	0.800973	0.0002444
633	0.910016	0.0885583	0.0013409	0.884518	0.113972	0.001057	0.196941	0.803275	0.0002353
633.5	0.910091	0.0885359	0.0012893	0.884394	0.114207	0.0010302	0.194592	0.805502	0.0002264
634	0.910165	0.0885132	0.0012385	0.884447	0.114294	0.0010032	0.192271	0.807661	0.0002176
634.5	0.910238	0.0884902	0.0011887	0.884668	0.114229	0.0009758	0.189983	0.809766	0.0002089
635	0.91031	0.0884669	0.0011398	0.885049	0.114008	0.000948	0.187731	0.811836	0.0002003
635.5	0.910382	0.0884434	0.0010918	0.885581	0.113626	0.0009199	0.185516	0.813892	0.000192
636	0.910452	0.0884195	0.0010447	0.886257	0.113079	0.0008914	0.183338	0.815955	0.0001838
636.5	0.910523	0.0883954	0.0009986	0.88707	0.112362	0.0008626	0.181196	0.818039	0.0001757
637	0.910592	0.0883709	0.0009534	0.888014	0.111475	0.0008336	0.179091	0.820152	0.0001678
637.5	0.910661	0.0883461	0.0009092	0.889088	0.110416	0.0008044	0.177022	0.822293	0.00016
638	0.910729	0.088321	0.0008659	0.89029	0.109189	0.0007752	0.174993	0.824455	0.0001524
638.5	0.910797	0.0882956	0.0008237	0.891619	0.1078	0.0007461	0.173007	0.826618	0.000145
639	0.910864	0.0882698	0.0007824	0.893078	0.106256	0.0007171	0.171069	0.828761	0.0001377
639.5	0.91093	0.0882437	0.0007422	0.894667	0.104567	0.0006883	0.169186	0.830853	0.0001306
640	0.910995	0.0882172	0.0007029	0.896389	0.102743	0.0006598	0.167366	0.832865	0.0001236
640.5	0.91106	0.0881904	0.0006647	0.898244	0.100797	0.0006316	0.165617	0.834768	0.0001168
641	0.911124	0.0881632	0.0006275	0.900232	0.0987397	0.0006036	0.163947	0.836536	0.0001103
641.5	0.911187	0.0881356	0.0005913	0.902352	0.0965831	0.000576	0.162364	0.838152	0.0001039
642	0.911249	0.0881077	0.0005562	0.904598	0.0943366	0.0005486	0.160876	0.839605	9.77e-05
642.5	0.911311	0.0880793	0.0005221	0.906967	0.0920083	0.0005215	0.159486	0.840893	9.17e-05
643	0.911372	0.0880506	0.0004891	0.909448	0.0896046	0.0004946	0.158197	0.842025	8.6e-05
643.5	0.911433	0.0880215	0.0004571	0.912033	0.0871298	0.000468	0.157011	0.843015	8.04e-05
644	0.911493	0.087992	0.0004262	0.914709	0.0845869	0.0004416	0.155927	0.843886	7.51e-05
644.5	0.911552	0.087962	0.0003963	0.917465	0.0819774	0.0004155	0.15494	0.844665	7e-05
645	0.91161	0.0879317	0.0003675	0.920287	0.0793024	0.0003897	0.154046	0.845378	6.5e-05
645.5	0.911668	0.087901	0.0003398	0.923164	0.0765627	0.0003642	0.153238	0.846052	6.03e-05
646	0.911725	0.0878698	0.0003132	0.926082	0.0737597	0.0003392	0.152511	0.846709	5.57e-05
646.5	0.911781	0.0878383	0.0002877	0.929031	0.0708961	0.0003147	0.151857	0.847363	5.13e-05
647	0.911836	0.0878063	0.0002632	0.932001	0.0679759	0.0002907	0.15127	0.848024	4.71e-05
647.5	0.911891	0.0877738	0.0002398	0.934985	0.065005	0.0002674	0.150746	0.848688	4.31e-05
648	0.911946	0.087741	0.0002176	0.937975	0.0619911	0.0002447	0.15028	0.849349	3.92e-05
648.5	0.911999	0.0877077	0.0001964	0.940968	0.0589439	0.0002229	0.149871	0.849988	3.55e-05
649	0.912052	0.087674	0.0001763	0.943959	0.0558748	0.0002018	0.14952	0.850583	3.2e-05
649.5	0.912104	0.0876398	0.0001572	0.946946	0.0527962	0.0001816	0.149227	0.851109	2.87e-05
650	0.912156	0.0876052	0.0001393	0.949926	0.0497214	0.0001623	0.148997	0.851538	2.55e-05
650.5	0.912207	0.0875702	0.0001225	0.952896	0.0466638	0.0001439	0.148834	0.851846	2.25e-05
651	0.912257	0.0875347	0.0001067	0.955853	0.0436365	0.0001265	0.148745	0.852013	1.97e-05
651.5	0.912307	0.0874988	9.21e-05	0.958791	0.0406521	0.00011	0.148734	0.852023	1.71e-05
652	0.912356	0.0874625	7.85e-05	0.961705	0.0377216	9.46e-05	0.148808	0.85187	1.47e-05
652.5	0.912404	0.0874257	6.6e-05	0.964588	0.034855	8.02e-05	0.148972	0.851556	1.24e-05
653	0.912452	0.0873884	5.46e-05	0.967429	0.0320606	6.69e-05	0.149229	0.85109	1.03e-05
653.5	0.912499	0.0873507	4.43e-05	0.970218	0.0293456	5.47e-05	0.149583	0.85049	8.42108e-06
654	0.912545	0.0873126	3.51e-05	0.972942	0.0267155	4.36e-05	0.150034	0.849777	6.71052e-06
654.5	0.912591	0.0872741	2.69e-05	0.975589	0.0241755	3.37e-05	0.150581	0.848978	5.18579e-06
655	0.912636	0.0872351	1.98e-05	0.978145	0.0217296	2.5e-05	0.151223	0.848119	3.84819e-06
655.5	0.912681	0.0871956	1.38e-05	0.980596	0.019382	1.75e-05	0.151956	0.847224	2.69952e-06
656	0.912724	0.0871558	8.83048e-06	0.982929	0.017137	1.12e-05	0.152776	0.846315	1.74209e-06
656.5	0.912768	0.0871155	4.9185e-06	0.985133	0.0149995	6.28762e-06	0.153677	0.845406	9.78801e-07
657	0.91281	0.0870747	2.05709e-06	0.987196	0.0129748	2.64055e-06	0.154656	0.844504	4.13065e-07
657.5	0.912852	0.0870336	2.4048e-07	0.98911	0.0110693	3.09867e-07	0.155707	0.843607	4.87443e-08
658	0.912894	0.086992	-5.37459e-07	0.990868	0.0092901	-6.94547e-07	0.156828	0.842706	-1.09936e-07
658.5	0.912935	0.08695	-2.83201e-07	0.992465	0.007645	-3.66983e-07	0.158015	0.841783	-5.84793e-08
659	0.912975	0.0869076	9.96442e-07	0.993898	0.0061423	1.29479e-06	0.15927	0.840815	2.0781e-07
659.5	0.913015	0.0868648	3.29433e-06	0.995165	0.0047903	4.29026e-06	0.160592	0.839775	6.93786e-07
660	0.913054	0.0868216	6.60298e-06	0.996266	0.0035972	8.61673e-06	0.161985	0.838634	1.40446e-06
660.5	0.913093	0.086778	1.09e-05	0.997202	0.0025706	1.43e-05	0.163453	0.837364	2.34504e-06
661	0.91313	0.0867339	1.62e-05	0.997972	0.0017173	2.12e-05	0.165001	0.835941	3.52103e-06
661.5	0.913168	0.0866895	2.25e-05	0.998579	0.0010429	2.95e-05	0.166637	0.834345	4.93829e-06
662	0.913205	0.0866448	2.98e-05	0.999023	0.0005516	3.91e-05	0.168367	0.832563	6.60323e-06
662.5	0.913241	0.0865996	3.8e-05	0.999303	0.0002464	5e-05	0.170199	0.830593	8.52282e-06
663	0.913277	0.0865541	4.72e-05	0.999419	0.0001288	6.21e-05	0.17214	0.828436	1.07e-05
663.5	0.913312	0.0865082	5.74e-05	0.999368	0.0001991	7.55e-05	0.174196	0.826106	1.32e-05
664	0.913346	0.0864619	6.85e-05	0.999149	0.0004564	9.01e-05	0.176371	0.82362	1.59e-05
664.5	0.91338	0.0864153	8.05e-05	0.998756	0.0008992	0.0001059	0.178671	0.821001	1.89e-05
665	0.913414	0.0863684	9.34e-05	0.998186	0.0015256	0.0001228	0.181096	0.818275	2.22e-05
665.5	0.913447	0.0863211	0.0001073	0.997434	0.0023331	0.0001408	0.183648	0.815467	2.59e-05
666	0.913479	0.0862735	0.000122	0.996496	0.0033196	0.0001599	0.186327	0.8126	2.98e-05
666.5	0.913511	0.0862256	0.0001377	0.995368	0.0044829	0.0001799	0.189129	0.809693	3.41e-05
667	0.913542	0.0861773	0.0001542	0.994048	0.0058214	0.0002009	0.192054	0.806759	3.87e-05
667.5	0.913573	0.0861288	0.0001716	0.992533	0.0073337	0.0002228	0.195097	0.803802	4.37e-05
668	0.913604	0.08608	0.0001898	0.990825	0.0090188	0.0002454	0.198257	0.800819	4.91e-05
668.5	0.913633	0.0860309	0.0002089	0.988924	0.0108756	0.0002689	0.201529	0.797799	5.48e-05
669	0.913662	0.0859815	0.0002288	0.986834	0.0129031	0.0002931	0.204913	0.794722	6.09e-05
669.5	0.913691	0.0859318	0.0002495	0.984562	0.0151	0.000318	0.208408	0.791564	6.74e-05
670	0.913719	0.0858819	0.000271	0.982114	0.0174644	0.0003435	0.212014	0.788295	7.43e-05
670.5	0.913747	0.0858318	0.0002934	0.979498	0.0199935	0.0003697	0.215732	0.784884	8.16e-05
671	0.913774	0.0857814	0.0003165	0.976724	0.0226836	0.0003965	0.219567	0.781303	8.94e-05
671.5	0.913801	0.0857307	0.0003404	0.973802	0.0255298	0.0004239	0.223524	0.777522	9.75e-05
672	0.913827	0.0856799	0.000365	0.970743	0.0285261	0.0004518	0.227606	0.773521	0.0001062
672.5	0.913853	0.0856289	0.0003904	0.967556	0.0316653	0.0004802	0.231823	0.769283	0.0001153
673	0.913878	0.0855776	0.0004165	0.964251	0.0349392	0.0005091	0.236179	0.764802	0.0001249
673.5	0.913903	0.0855262	0.0004433	0.960837	0.038339	0.0005384	0.240681	0.760079	0.0001349
674	0.913927	0.0854746	0.0004709	0.957321	0.0418553	0.000568	0.245337	0.755123	0.0001455
674.5	0.91395	0.0854228	0.0004991	0.95371	0.0454786	0.0005978	0.25015	0.749951	0.0001567
675	0.913974	0.0853709	0.000528	0.950009	0.0491995	0.0006279	0.255125	0.744588	0.0001684
675.5	0.913996	0.0853188	0.0005576	0.946222	0.0530093	0.000658	0.260264	0.73906	0.0001806
676	0.914019	0.0852666	0.0005878	0.942353	0.0568997	0.0006881	0.265567	0.733398	0.0001934
676.5	0.91404	0.0852143	0.0006187	0.938404	0.0608637	0.0007181	0.271031	0.727631	0.0002069
677	0.914062	0.0851619	0.0006502	0.934377	0.0648952	0.000748	0.276653	0.721788	0.0002209
677.5	0.914082	0.0851093	0.0006823	0.930276	0.0689891	0.0007777	0.282427	0.715891	0.0002356
678	0.914103	0.0850567	0.000715	0.926101	0.0731415	0.0008071	0.288344	0.709959	0.0002508
678.5	0.914122	0.085004	0.0007483	0.921856	0.0773491	0.0008362	0.294396	0.704001	0.0002667
679	0.914142	0.0849512	0.0007822	0.917546	0.0816091	0.000865	0.300571	0.698022	0.0002832
679.5	0.914161	0.0848984	0.0008167	0.913174	0.085919	0.0008934	0.306858	0.692018	0.0003003
680	0.914179	0.0848455	0.0008516	0.908748	0.0902763	0.0009215	0.313244	0.685979	0.0003179
680.5	0.914197	0.0847926	0.0008872	0.904273	0.0946778	0.0009493	0.319717	0.67989	0.0003362
681	0.914215	0.0847396	0.0009232	0.899759	0.0991198	0.0009769	0.326265	0.673734	0.000355
681.5	0.914232	0.0846866	0.0009598	0.895213	0.103598	0.0010042	0.332874	0.667492	0.0003743
682	0.914248	0.0846337	0.0009968	0.890646	0.108106	0.0010313	0.339533	0.661148	0.0003942
682.5	0.914264	0.0845807	0.0010344	0.886067	0.112637	0.0010582	0.346229	0.654687	0.0004146
683	0.91428	0.0845278	0.0010724	0.881486	0.117183	0.0010849	0.35295	0.648101	0.0004354
683.5	0.914295	0.0844748	0.0011109	0.876913	0.121737	0.0011114	0.359685	0.641391	0.0004568
684	0.91431	0.0844219	0.0011498	0.872355	0.126287	0.0011377	0.366421	0.634564	0.0004785
684.5	0.914324	0.0843691	0.0011891	0.867822	0.130826	0.0011637	0.373145	0.627637	0.0005007
685	0.914338	0.0843163	0.0012289	0.86332	0.135343	0.0011894	0.379845	0.620636	0.0005232
685.5	0.914351	0.0842636	0.0012691	0.858853	0.13983	0.0012147	0.386504	0.613596	0.0005461
686	0.914364	0.0842109	0.0013097	0.854428	0.144278	0.0012395	0.393107	0.606558	0.0005693
686.5	0.914376	0.0841584	0.0013506	0.850045	0.148681	0.0012638	0.399636	0.599572	0.0005928
687	0.914388	0.0841059	0.001392	0.845707	0.153033	0.0012874	0.40607	0.592686	0.0006165
687.5	0.9144	0.0840535	0.0014337	0.841415	0.157331	0.0013104	0.412389	0.585954	0.0006403
688	0.914411	0.0840013	0.0014757	0.837168	0.161571	0.0013325	0.418568	0.579428	0.0006643
688.5	0.914422	0.0839492	0.0015181	0.832967	0.165754	0.0013539	0.424583	0.573156	0.0006882
689	0.914432	0.0838972	0.0015608	0.82881	0.16988	0.0013745	0.430407	0.56718	0.0007121
689.5	0.914442	0.0838453	0.0016038	0.824696	0.17395	0.0013943	0.436012	0.561538	0.0007359
690	0.914451	0.0837936	0.0016471	0.820626	0.177967	0.0014133	0.441372	0.556258	0.0007594
690.5	0.91446	0.0837421	0.0016907	0.8166	0.181932	0.0014317	0.446458	0.551361	0.0007826
691	0.914469	0.0836907	0.0017346	0.812619	0.18585	0.0014494	0.451244	0.546858	0.0008055
691.5	0.914477	0.0836395	0.0017787	0.808685	0.18972	0.0014666	0.455704	0.542754	0.0008278
692	0.914484	0.0835884	0.0018232	0.804801	0.193545	0.0014834	0.459815	0.539045	0.0008495
692.5	0.914492	0.0835376	0.0018678	0.80097	0.197324	0.0014998	0.463557	0.535723	0.0008705
693	0.914498	0.083487	0.0019127	0.797198	0.201056	0.001516	0.466911	0.532776	0.0008908
693.5	0.914505	0.0834365	0.0019578	0.793489	0.204737	0.0015321	0.469863	0.530187	0.0009102
694	0.914511	0.0833863	0.0020032	0.789848	0.208364	0.001548	0.472404	0.527942	0.0009288
694.5	0.914516	0.0833363	0.0020487	0.786281	0.211931	0.0015638	0.474526	0.526027	0.0009464
695	0.914521	0.0832865	0.0020944	0.782793	0.215432	0.0015796	0.476226	0.524428	0.000963
695.5	0.914526	0.083237	0.0021403	0.779388	0.218861	0.0015952	0.477507	0.523138	0.0009787
696	0.91453	0.0831877	0.0021864	0.776071	0.222209	0.0016106	0.478373	0.522152	0.0009933
696.5	0.914534	0.0831386	0.0022327	0.772846	0.225471	0.0016259	0.478833	0.521469	0.0010069
697	0.914538	0.0830898	0.0022791	0.769713	0.22864	0.0016408	0.478897	0.521095	0.0010194
697.5	0.914541	0.0830412	0.0023257	0.766674	0.231711	0.0016552	0.478581	0.521035	0.0010309
698	0.914543	0.0829929	0.0023724	0.763729	0.234682	0.0016692	0.477899	0.521299	0.0010414
698.5	0.914546	0.0829448	0.0024192	0.760878	0.237548	0.0016826	0.476869	0.521898	0.0010509
699	0.914548	0.0828971	0.0024661	0.758119	0.240311	0.0016954	0.47551	0.522841	0.0010595
699.5	0.914549	0.0828496	0.0025132	0.755449	0.242972	0.0017074	0.47384	0.524138	0.001067
700	0.91455	0.0828024	0.0025603	0.752865	0.245532	0.0017188	0.471878	0.525793	0.0010737

## Sheet: Figure 2b
PLE data for (i) the Ref-PSP, (ii) RC-PSP, and (iii) αRC-PSP
(i) Ref-PSP	Excitation wavelgnth (nm)
wavelgnth (nm)	401	402	403	404	405	406	407	408	409	410	411	412	413	414	415	416	417	418	419	420	421	422	423	424	425	426	427	428	429	430	431	432	433	434	435	436	437	438	439	440	441	442	443	444	445	446	447	448	449
580.099	143.282	148.448	96.7253	133.918	100.939	115.003	104.791	74.6939	96.5197	113.48	112.567	89.6798	101.879	89.8499	71.3943	80.9299	66.1329	91.975	83.1885	110.595	96.7495	86.9237	71.4632	74.1806	91.788	78.573	62.8446	73.5051	67.0477	76.4421	59.1844	66.291	64.8758	71.7231	76.6659	43.8282	50.992	56.5876	52.0309	90.8113	66.9645	70.7023	60.3742	48.7038	76.3202	77.5736	56.83	47.4623	44.4269
580.341	85.0739	94.4666	79.1389	38.8793	71.4981	94.4671	72.5473	58.9689	88.7982	41.6093	90.0534	78.4698	65.4938	82.6619	57.1155	49.2617	80.0556	40.8778	76.5334	60.0374	60.4684	71.4016	59.0348	58.7263	58.1324	42.3085	80.8002	52.9237	43.7267	25.4807	45.0929	55.2425	51.36	55.7846	39.6548	56.7188	63.74	51.6669	49.6659	48.8984	64.5729	30.6377	44.1196	27.8308	34.691	43.35	56.83	51.9825	57.755
580.583	111.939	85.4698	118.708	86.3985	84.1155	73.9308	108.821	90.4189	92.6589	75.6533	67.54	78.4698	69.1323	53.91	71.3943	73.8925	73.0942	88.5685	56.5682	82.1564	75.5855	65.1928	65.249	52.5446	55.0728	63.4628	71.8224	58.8041	67.0477	31.1431	67.6393	44.194	67.579	53.1282	63.4477	54.1407	33.1448	54.1273	47.3008	46.5699	52.6149	77.7725	46.4417	62.6192	41.6292	18.2526	43.1908	47.4623	39.9842
580.826	143.282	125.956	105.519	116.638	109.35	73.9308	96.7298	125.8	123.545	121.045	112.567	156.94	127.349	68.2859	132.08	98.5233	111.382	88.5685	116.464	85.3163	66.5153	80.7149	83.8916	77.2715	94.8476	84.6171	77.8076	85.2659	46.6418	59.455	84.5491	60.7668	59.4695	90.318	60.804	103.125	68.8392	76.2702	75.6813	60.5409	86.0972	84.8428	81.2729	74.2154	62.4438	41.0684	59.1033	90.4043	79.9684
581.068	89.5515	107.962	79.1389	107.998	88.3212	90.3598	92.6994	117.938	73.355	90.784	105.062	100.89	80.0479	61.0979	96.3824	73.8925	97.459	88.5685	86.516	91.636	66.5153	83.8193	86.9987	46.3629	79.5496	81.595	74.815	88.2061	67.0477	65.1174	33.8197	46.9562	67.579	77.0359	74.0223	79.922	66.2896	71.3496	44.9358	62.8694	50.2233	28.2809	55.73	55.6615	39.3165	52.4763	47.7372	51.9825	77.747
581.311	129.85	71.9746	114.312	47.5192	88.3212	119.111	124.943	98.2814	92.6589	105.915	82.549	82.2065	130.988	68.2859	96.3824	77.4112	73.0942	102.194	83.1885	78.9966	63.4918	86.9237	80.7845	52.5446	64.2516	72.5289	68.8298	44.1031	61.2174	45.299	78.9125	69.0532	72.9853	61.0975	71.3786	56.7188	48.4424	68.8893	80.4114	86.1543	43.0486	65.9888	44.1196	81.1731	50.8801	84.4184	63.6497	56.5027	73.3044
581.553	111.939	80.9714	87.9321	116.638	109.35	94.4671	92.6994	145.457	92.6589	121.045	135.08	85.9432	105.518	86.2559	89.2429	80.9299	66.1329	64.7231	59.8957	75.8367	87.6792	83.8193	86.9987	64.9081	67.3112	66.4848	62.8446	73.5051	72.8779	53.7926	67.6393	60.7668	35.141	29.2205	76.6659	51.5626	35.6944	44.2859	75.6813	37.2559	47.8317	63.6321	39.4754	39.4269	62.4438	50.1947	56.83	51.9825	59.9763
581.796	129.85	121.457	114.312	116.638	134.585	119.111	92.6994	98.2814	77.2158	94.5667	97.5579	97.1531	65.4938	122.196	103.522	102.042	80.0556	74.9426	53.2406	63.1973	96.7495	99.3414	55.9277	52.5446	82.6092	81.595	98.7558	61.7443	87.4535	67.9486	67.6393	55.2425	67.579	100.944	31.7238	74.7657	76.488	71.3496	47.3008	58.2124	57.3981	75.4158	83.595	51.0231	60.1311	66.1658	72.7425	58.7628	48.8696
582.038	85.0739	116.959	131.898	151.197	126.173	86.2526	96.7298	98.2814	81.0766	113.48	105.062	82.2065	130.988	111.414	107.092	116.117	93.9783	95.3815	69.8783	82.1564	87.6792	93.1325	68.3561	77.2715	79.5496	75.5509	62.8446	67.6247	67.0477	50.9614	64.821	85.6259	72.9853	74.3795	63.4477	41.2501	66.2896	66.4289	56.761	62.8694	83.7056	75.4158	48.7638	69.5769	71.6947	61.6026	40.9176	61.0229	71.083
582.28	183.581	152.946	158.278	107.998	105.144	147.862	133.003	114.006	119.684	98.3493	135.08	104.626	134.626	100.632	121.37	123.154	142.708	98.7879	113.136	82.1564	78.6089	96.237	83.8916	67.9989	119.324	75.5509	74.815	70.5649	81.6232	90.5981	64.821	88.3881	83.7979	77.0359	71.3786	69.6095	71.3888	98.4132	70.9512	67.5264	59.7897	98.9832	88.2392	74.2154	55.5056	68.4473	70.4693	61.0229	88.8538
582.523	156.715	116.959	131.898	103.678	121.967	119.111	133.003	125.8	111.963	83.2187	127.576	119.573	116.433	132.978	103.522	105.561	80.0556	91.975	96.4987	91.636	81.6324	99.3414	65.249	89.6349	79.5496	72.5289	74.815	76.4453	78.7081	48.1302	76.0942	88.3881	78.3916	85.0052	63.4477	56.7188	50.992	78.7306	70.9512	83.8259	78.9224	61.2753	58.0521	51.0231	64.7565	63.8842	75.0157	54.2426	71.083
582.765	98.5066	103.463	114.312	90.7184	75.7039	127.325	112.851	117.938	115.824	87.0013	127.576	115.836	105.518	125.79	99.9521	109.079	114.862	91.975	69.8783	88.4762	78.6089	93.1325	99.427	83.4532	55.0728	48.3526	74.815	52.9237	81.6232	82.1045	70.4576	71.8153	86.5011	58.441	60.804	64.4532	66.2896	68.8893	63.8561	53.5554	71.7476	70.7023	76.6288	44.0654	83.2584	54.7579	54.5568	54.2426	46.6482
583.008	107.462	112.46	131.898	77.7587	109.35	78.038	88.669	78.6251	96.5197	102.132	78.7967	89.6798	120.072	97.0379	49.976	80.9299	66.1329	139.666	76.5334	60.0374	69.5387	46.5663	80.7845	27.8177	64.2516	96.7052	71.8224	52.9237	52.4721	59.455	64.821	69.0532	54.0632	47.8154	37.0111	92.8127	66.2896	36.9049	47.3008	44.2414	62.1813	65.9888	65.0183	51.0231	64.7565	59.321	27.2784	61.0229	59.9763
583.25	129.85	94.4666	127.502	129.598	105.144	119.111	96.7298	70.7626	138.988	132.393	101.31	115.836	101.879	93.4439	110.661	112.598	104.42	112.414	103.154	107.435	72.5621	90.0281	99.427	86.5441	76.49	72.5289	44.889	79.3855	90.3686	82.1045	50.7295	85.6259	59.4695	55.7846	68.735	79.922	63.74	81.1909	73.3163	62.8694	66.9645	47.1349	46.4417	64.9384	62.4438	73.0105	79.5621	65.5431	68.8617
583.492	129.85	134.952	96.7253	120.958	130.379	94.4671	153.155	66.8314	92.6589	94.5667	82.549	104.626	105.518	100.632	64.2549	105.561	59.1715	98.7879	76.5334	82.1564	93.7261	102.446	74.5703	86.5441	76.49	96.7052	92.7706	99.9669	96.1988	62.2862	67.6393	85.6259	56.7663	61.0975	63.4477	59.297	68.8392	66.4289	47.3008	58.2124	69.356	70.7023	58.0521	48.7038	69.382	45.6315	52.2836	45.2022	66.6403
583.735	129.85	148.448	114.312	138.238	121.967	135.54	153.155	121.869	111.963	139.959	123.823	183.096	152.819	129.384	117.801	172.416	128.785	88.5685	106.481	91.636	90.7026	133.49	121.177	126.725	79.5496	90.6611	107.734	70.5649	96.1988	96.2605	93.0041	107.723	86.5011	124.851	63.4477	87.6564	76.488	76.2702	96.9667	88.4828	95.6635	77.7725	69.6625	69.5769	74.0075	63.8842	68.196	85.8841	79.9684
583.977	125.372	125.956	184.657	159.837	151.408	151.969	165.247	165.113	108.102	139.959	135.08	168.15	109.156	107.82	121.37	130.192	90.4976	119.227	113.136	116.915	108.843	96.237	105.641	98.9075	100.967	96.7052	104.741	79.3855	99.1139	65.1174	95.8224	82.8638	100.017	92.9744	97.8152	105.703	84.1368	76.2702	85.1415	86.1543	76.5308	68.3456	65.0183	64.9384	60.1311	70.7289	79.5621	65.5431	104.403
584.22	138.805	103.463	140.691	129.598	126.173	119.111	137.034	133.663	115.824	139.959	131.328	108.363	141.903	122.196	92.8127	80.9299	104.42	78.3491	103.154	101.116	90.7026	111.759	80.7845	80.3624	91.788	63.4628	83.7928	88.2061	87.4535	90.5981	104.277	85.6259	91.9074	69.0667	74.0223	59.297	81.5872	76.2702	61.4911	93.1398	76.5308	42.4214	76.6288	48.7038	85.5711	50.1947	81.8353	67.8033	68.8617
584.462	129.85	103.463	167.071	146.877	113.556	147.862	88.669	137.594	146.71	113.48	82.549	149.466	98.2406	75.4739	103.522	133.71	104.42	112.414	119.791	72.6769	102.796	93.1325	74.5703	74.1806	104.026	69.5069	95.7632	85.2659	69.9628	96.2605	90.1857	74.5774	78.3916	87.6616	108.39	103.125	76.488	98.4132	85.1415	51.2269	69.356	91.913	76.6288	78.8538	69.382	70.7289	75.0157	76.8437	77.747
584.704	161.193	157.444	167.071	164.157	142.996	127.325	157.186	161.182	115.824	136.176	131.328	123.31	141.903	140.166	124.94	126.673	90.4976	105.601	129.774	113.755	133.031	102.446	102.534	114.362	104.026	93.6832	92.7706	120.548	116.605	96.2605	98.6407	110.485	121.642	74.3795	89.8842	72.1876	91.7856	78.7306	104.062	74.5119	86.0972	73.059	65.0183	85.8115	62.4438	75.2921	81.8353	61.0229	88.8538
584.947	147.76	89.9682	153.881	107.998	126.173	73.9308	96.7298	102.213	127.406	143.741	112.567	119.573	94.6021	129.384	124.94	80.9299	118.343	98.7879	113.136	97.9557	78.6089	111.759	68.3561	92.7258	73.4304	105.771	74.815	76.4453	81.6232	90.5981	62.0027	102.199	70.2821	58.441	63.4477	64.4532	71.3888	66.4289	68.5862	74.5119	62.1813	77.7725	83.595	60.3	69.382	54.7579	79.5621	70.0634	73.3044
585.189	170.148	152.946	145.088	103.678	117.762	106.789	141.064	145.457	162.153	155.089	127.576	156.94	149.18	104.226	114.231	112.598	125.304	112.414	106.481	82.1564	114.89	121.072	105.641	98.9075	94.8476	78.573	89.778	97.0267	96.1988	96.2605	87.3674	85.6259	89.2042	79.6923	81.9532	90.2345	94.3352	68.8893	82.7764	86.1543	102.838	77.7725	60.3742	57.9808	67.0693	68.4473	86.3817	61.0229	53.3123
585.431	165.67	170.94	153.881	151.197	100.939	147.862	133.003	90.4189	162.153	117.263	150.089	115.836	120.072	111.414	124.94	112.598	135.746	115.82	139.757	104.275	87.6792	105.55	93.2129	83.4532	88.7284	90.6611	101.748	117.608	113.69	84.9357	78.9125	74.5774	91.9074	74.3795	55.5167	97.9689	86.6864	95.9529	75.6813	95.4683	81.314	58.9186	67.3404	83.4923	87.8839	77.5736	75.0157	83.624	79.9684
585.674	161.193	184.435	202.244	142.558	164.025	188.934	145.095	137.594	138.988	192.916	112.567	168.15	149.18	118.602	146.358	119.635	114.862	109.007	109.809	132.714	114.89	139.699	71.4632	95.8166	113.205	96.7052	98.7558	120.548	102.029	104.754	84.5491	104.961	91.9074	106.256	84.5969	97.9689	84.1368	66.4289	108.792	97.7968	76.5308	84.8428	92.8833	69.5769	97.1348	77.5736	90.9281	72.3235	88.8538
585.916	210.446	166.441	153.881	146.877	210.289	168.398	153.155	180.838	177.596	158.872	168.85	149.466	152.819	147.354	117.801	137.229	156.631	122.633	119.791	129.554	123.96	127.281	124.284	139.089	94.8476	132.97	119.704	94.0865	128.265	90.5981	129.642	102.199	116.236	135.477	89.8842	105.703	86.6864	110.715	73.3163	79.1689	90.8803	82.486	83.595	78.8538	87.8839	86.6999	65.9228	85.8841	88.8538
586.158	147.76	197.93	180.261	142.558	151.408	184.827	165.247	121.869	142.849	143.741	165.098	179.36	127.349	168.918	124.94	151.304	142.708	139.666	139.757	113.755	111.867	111.759	133.605	135.998	104.026	96.7052	128.682	129.369	104.944	118.91	101.459	93.9123	108.126	100.944	113.677	95.3908	94.3352	118.096	92.2366	83.8259	83.7056	101.34	92.8833	83.4923	83.2584	84.4184	77.2889	85.8841	88.8538
586.401	89.5515	148.448	123.105	142.558	105.144	102.682	124.943	137.594	131.267	121.045	127.576	138.256	141.903	97.0379	82.1035	112.598	93.9783	119.227	93.1711	110.595	105.82	86.9237	99.427	108.18	67.3112	84.6171	104.741	76.4453	107.859	65.1174	93.0041	85.6259	89.2042	55.7846	92.5279	61.8751	71.3888	108.255	70.9512	72.1834	71.7476	82.486	76.6288	97.4077	92.5093	73.0105	61.3764	63.283	75.5257
586.643	192.536	134.952	140.691	177.117	193.466	156.076	137.034	169.044	150.571	170.22	150.089	145.73	163.734	147.354	167.777	123.154	118.343	146.479	123.119	113.755	120.937	127.281	118.07	120.544	113.205	126.926	95.7632	88.2061	107.859	84.9357	112.732	91.1502	97.3137	108.913	103.102	82.5001	79.0376	108.255	104.062	93.1398	90.8803	87.1995	97.5275	71.8961	90.1966	95.8263	93.2013	74.5836	75.5257
586.885	197.013	211.425	197.847	168.477	180.848	164.291	169.277	121.869	166.014	170.22	142.585	127.046	141.903	147.354	146.358	126.673	135.746	177.137	156.394	126.395	154.194	108.655	102.534	132.907	122.384	120.882	125.689	120.548	96.1988	96.2605	98.6407	104.961	105.423	98.2872	103.102	116.016	101.984	108.255	101.697	72.1834	81.314	80.1293	99.8496	92.7692	85.5711	95.8263	77.2889	110.745	84.4111
587.128	179.103	161.943	114.312	164.157	151.408	139.647	149.125	172.975	146.71	136.176	135.08	130.783	149.18	161.73	114.231	154.822	121.824	129.446	89.8436	107.435	105.82	102.446	108.748	105.089	110.146	126.926	128.682	64.6845	122.435	130.235	76.0942	85.6259	81.0947	106.256	89.8842	74.7657	58.6408	68.8893	78.0464	79.1689	74.1392	94.2697	65.0183	95.0884	85.5711	75.2921	84.1085	72.3235	88.8538
587.37	161.193	238.416	171.468	220.316	193.466	180.72	189.429	172.975	115.824	200.481	142.585	171.886	181.927	150.948	171.346	144.266	156.631	136.259	163.049	145.354	181.405	142.803	130.498	117.453	122.384	135.992	155.615	135.249	110.774	99.0917	107.096	129.82	118.939	138.133	97.8152	110.86	124.93	127.937	96.9667	109.439	95.6635	98.9832	95.2054	106.685	92.5093	86.6999	100.021	85.8841	88.8538
587.612	192.536	166.441	197.847	211.676	201.877	151.969	201.52	184.769	196.9	155.089	191.363	156.94	181.927	168.918	157.068	175.934	174.034	153.292	143.084	139.034	163.265	149.012	124.284	126.725	116.265	126.926	98.7558	111.728	137.01	124.572	121.187	110.485	129.752	116.882	137.47	134.063	117.282	132.858	115.887	97.7968	98.0551	87.1995	81.2729	106.685	117.949	75.2921	106.84	94.9245	86.6324
587.855	138.805	175.438	145.088	164.157	155.614	151.969	137.034	169.044	169.875	128.611	131.328	164.413	156.457	158.136	164.207	154.822	153.15	139.666	146.412	139.034	133.031	102.446	152.248	126.725	131.563	126.926	98.7558	120.548	137.01	96.2605	109.914	118.771	108.126	95.6308	95.1715	110.86	117.282	93.4925	92.2366	111.768	107.621	84.8428	85.9171	97.4077	94.8221	77.5736	75.0157	85.8841	95.5178
588.097	134.327	134.952	189.054	142.558	142.996	176.612	189.429	172.975	131.267	158.872	131.328	100.89	134.626	143.76	117.801	144.266	114.862	139.666	139.757	145.354	99.7729	121.072	105.641	108.18	110.146	129.948	137.66	126.429	116.605	96.2605	124.005	102.199	94.6105	108.913	95.1715	82.5001	91.7856	105.794	92.2366	74.5119	76.5308	77.7725	106.816	92.7692	90.1966	98.1078	59.1033	76.8437	84.4111
588.339	179.103	170.94	211.037	198.717	159.819	176.612	133.003	188.7	166.014	181.568	172.602	194.306	156.457	143.76	142.789	119.635	135.746	143.072	156.394	123.235	123.96	105.55	124.284	108.18	107.086	105.771	152.623	129.369	110.774	118.91	101.459	107.723	113.533	100.944	79.3096	108.281	107.083	105.794	70.9512	107.111	100.447	91.913	76.6288	92.7692	101.76	82.1368	88.6549	101.705	82.1897
588.581	214.924	206.927	193.451	159.837	185.054	213.578	185.399	153.319	131.267	181.568	176.355	168.15	185.566	201.264	157.068	175.934	180.995	170.324	136.429	120.075	126.984	161.43	121.177	160.725	152.98	123.904	119.704	111.728	107.859	141.56	118.369	124.296	116.236	100.944	126.895	92.8127	99.4344	127.937	115.887	104.782	100.447	98.9832	130.037	83.4923	92.5093	109.516	84.1085	79.1038	79.9684
588.824	201.491	170.94	175.864	220.316	142.996	230.007	157.186	180.838	158.292	185.351	183.859	198.043	200.12	168.918	164.207	175.934	142.708	136.259	136.429	157.993	151.171	173.847	142.926	163.816	125.444	99.7272	113.719	158.771	113.69	138.728	121.187	118.771	108.126	92.9744	116.321	110.86	114.732	130.398	113.522	109.439	95.6635	110.767	92.8833	97.4077	101.76	109.516	106.84	110.745	88.8538
589.066	152.237	170.94	149.485	185.757	176.642	176.612	137.034	176.907	189.179	136.176	191.363	168.15	156.457	165.324	164.207	147.785	125.304	163.511	123.119	135.874	136.054	133.49	121.177	111.271	140.742	148.08	110.726	126.429	151.586	107.585	121.187	124.296	75.6884	124.851	100.459	100.547	96.8848	103.334	113.522	97.7968	95.6635	120.194	85.9171	90.45	85.5711	111.797	72.7425	97.1847	82.1897
589.308	192.536	188.933	167.071	164.157	180.848	184.827	177.338	165.113	119.684	162.655	123.823	138.256	112.795	154.542	128.51	130.192	156.631	156.698	126.447	129.554	133.031	145.908	114.963	123.634	122.384	96.7052	95.7632	126.429	110.774	99.0917	109.914	91.1502	102.72	92.9744	97.8152	97.9689	86.6864	76.2702	130.077	109.439	93.2719	110.767	92.8833	64.9384	101.76	77.5736	111.387	58.7628	88.8538
589.55	259.699	251.911	237.417	159.837	222.906	160.183	225.703	172.975	189.179	170.22	195.116	198.043	192.843	201.264	196.334	193.528	180.995	156.698	173.032	173.792	123.96	152.116	149.141	160.725	168.278	151.102	188.534	144.07	154.501	141.56	132.46	127.058	135.158	124.851	134.826	126.328	104.534	120.556	99.3317	123.41	102.838	113.124	90.5613	97.4077	99.4475	114.079	102.294	110.745	106.625
589.793	165.67	206.927	202.244	181.437	210.289	180.72	193.46	224.082	177.596	155.089	183.859	175.623	185.566	190.482	157.068	140.748	174.034	143.072	159.722	195.911	139.077	170.743	118.07	114.362	125.444	129.948	116.711	111.728	154.501	116.079	143.734	140.868	127.048	98.2872	121.608	110.86	119.831	98.4132	106.427	102.454	90.8803	94.2697	92.8833	115.961	99.4475	86.6999	90.9281	119.786	86.6324
590.035	188.058	224.921	171.468	220.316	231.318	172.505	193.46	180.838	185.318	192.916	176.355	179.36	174.65	176.106	160.637	137.229	163.592	122.633	196.325	154.833	130.007	127.281	161.569	114.362	131.563	126.926	113.719	152.891	137.01	107.585	118.369	138.106	86.5011	116.882	126.895	118.594	119.831	105.794	104.062	114.096	110.013	113.124	95.2054	64.9384	115.637	88.9815	111.387	122.046	86.6324
590.277	237.311	242.914	197.847	246.236	210.289	225.9	205.551	239.807	200.761	189.133	202.62	205.516	185.566	201.264	207.044	175.934	177.515	160.105	179.687	164.313	133.031	152.116	130.498	139.089	186.636	148.08	167.586	161.711	113.69	152.884	124.005	118.771	127.048	106.256	153.332	110.86	135.129	123.017	104.062	111.768	107.621	108.41	106.816	115.961	122.575	120.924	95.4745	117.526	115.51
590.519	165.67	157.444	202.244	177.117	159.819	176.612	145.095	157.25	123.545	143.741	187.611	175.623	156.457	165.324	171.346	165.378	153.15	112.414	139.757	135.874	160.241	121.072	136.712	154.543	104.026	117.859	116.711	114.668	113.69	104.754	129.642	110.485	110.829	116.882	105.746	118.594	99.4344	91.0322	96.9667	97.7968	88.4887	77.7725	104.494	71.8961	101.76	79.8552	93.2013	103.965	82.1897
590.762	268.654	211.425	263.796	250.556	252.346	242.329	229.733	243.738	208.483	211.829	247.647	209.253	243.782	183.294	192.765	179.453	187.957	166.918	199.652	154.833	172.335	198.683	205.068	188.542	189.695	169.234	167.586	164.651	183.652	192.521	174.735	146.393	154.08	143.446	153.332	144.375	130.03	142.699	139.537	130.396	141.104	127.264	106.816	122.919	108.698	116.36	122.753	124.306	128.838
591.004	219.401	211.425	184.657	207.356	185.054	188.934	233.764	180.838	189.179	177.785	165.098	183.096	203.758	194.076	171.346	165.378	208.841	153.292	189.67	161.153	105.82	152.116	130.498	151.452	156.04	145.058	149.63	132.309	142.841	99.0917	146.552	110.485	132.455	135.477	145.401	126.328	117.282	123.017	108.792	95.4683	117.188	101.34	90.5613	118.281	99.4475	107.234	90.9281	106.225	99.9605
591.246	214.924	220.422	211.037	203.037	201.877	209.471	145.095	176.907	181.457	223.177	187.611	171.886	185.566	168.918	185.625	172.416	167.073	129.446	133.102	161.153	154.194	142.803	142.926	145.27	156.04	142.036	155.615	123.489	131.18	124.572	121.187	118.771	124.345	100.944	121.608	110.86	124.93	110.715	115.887	100.125	105.23	108.41	120.748	95.0884	99.4475	88.9815	111.387	103.965	95.5178
591.488	201.491	224.921	246.21	185.757	227.112	176.612	209.581	188.7	189.179	208.047	206.372	183.096	156.457	168.918	171.346	172.416	153.15	132.853	173.032	164.313	126.984	99.3414	152.248	129.816	162.159	105.771	134.667	152.891	166.162	118.91	121.187	129.82	102.72	116.882	108.39	97.9689	112.182	125.477	96.9667	90.8113	107.621	108.41	109.138	92.7692	104.073	116.36	93.2013	88.1442	95.5178
591.731	259.699	202.428	189.054	203.037	185.054	197.149	229.733	196.563	220.065	181.568	157.593	201.78	203.758	147.354	199.904	168.897	184.476	183.95	159.722	151.673	166.288	158.325	139.819	145.27	177.457	135.992	173.571	138.19	122.435	130.235	118.369	127.058	105.423	127.508	140.114	108.281	122.381	108.255	99.3317	88.4828	124.363	110.767	85.9171	111.323	117.949	120.924	113.66	106.225	106.625
591.973	277.61	301.394	246.21	311.035	269.169	275.187	229.733	224.082	239.369	234.525	195.116	205.516	218.313	208.452	210.613	228.715	240.167	160.105	199.652	186.432	190.476	167.639	201.961	197.815	186.636	178.3	170.578	176.412	166.162	150.053	155.007	157.441	156.783	151.415	177.125	185.625	165.724	164.842	144.268	153.681	138.712	124.907	118.426	141.473	134.139	134.613	109.114	137.867	126.617
592.215	255.222	247.413	285.779	250.556	210.289	238.221	249.885	247.669	204.622	211.829	221.381	239.146	218.313	215.64	214.183	151.304	156.631	180.543	209.635	195.911	193.499	180.056	186.426	160.725	156.04	163.19	146.637	188.173	163.246	127.404	152.188	135.344	164.893	151.415	137.47	136.641	165.724	127.937	141.902	123.41	114.796	124.907	120.748	106.685	138.764	114.079	125.026	119.786	119.953
592.457	223.879	220.422	180.261	203.037	231.318	217.685	185.399	172.975	220.065	192.916	213.877	186.833	189.204	172.512	167.777	168.897	163.592	139.666	173.032	202.231	120.937	124.177	170.89	139.089	137.682	123.904	146.637	126.429	102.029	147.222	101.459	132.582	105.423	108.913	137.47	118.594	101.984	123.017	120.617	121.082	131.537	113.124	113.782	132.196	90.1966	125.487	120.48	97.1847	86.6324
592.699	246.267	292.397	211.037	233.276	201.877	225.9	189.429	255.532	243.23	200.481	213.877	220.463	214.674	197.67	210.613	193.528	163.592	214.608	166.377	189.592	181.405	192.474	158.462	151.452	140.742	135.992	161.6	164.651	137.01	113.248	149.37	157.441	170.299	114.226	150.688	152.11	107.083	135.318	144.268	114.096	119.579	120.194	118.426	125.238	99.4475	143.739	102.294	106.225	95.5178
592.942	210.446	256.409	246.21	263.515	214.494	221.792	257.946	224.082	262.534	181.568	198.868	198.043	181.927	194.076	203.474	190.009	208.841	218.015	202.98	183.272	169.312	170.743	136.712	163.816	168.278	184.344	161.6	170.532	174.907	147.222	112.732	121.534	170.299	138.133	129.539	146.953	135.129	115.636	96.9667	125.739	133.929	122.551	118.426	111.323	117.949	120.924	109.114	103.965	102.182
593.184	295.52	283.4	263.796	285.115	243.935	246.436	233.764	263.394	250.951	234.525	240.142	269.039	218.313	208.452	239.171	207.603	187.957	200.982	196.325	173.792	184.429	176.952	189.533	185.452	159.099	160.168	200.504	167.592	171.992	158.547	174.735	162.965	156.783	175.323	153.332	131.485	132.579	157.461	120.617	121.082	124.363	131.978	132.359	141.473	108.698	118.642	120.48	126.566	106.625
593.426	282.087	256.409	290.176	289.435	264.964	238.221	253.916	310.569	266.394	226.96	266.408	276.513	225.59	273.144	242.741	221.677	198.399	248.673	216.29	214.871	196.522	207.996	161.569	179.27	192.755	196.432	173.571	191.113	154.501	178.365	183.19	190.587	164.893	154.072	155.976	159.844	150.426	150.08	139.537	123.41	160.236	150.832	141.647	139.154	127.2	123.205	136.392	110.745	131.059
593.668	304.475	260.908	285.779	267.835	260.758	221.792	213.612	247.669	270.255	249.656	213.877	198.043	211.035	237.204	189.195	200.565	198.399	187.356	199.652	195.911	160.241	198.683	198.854	185.452	171.338	169.234	161.6	179.352	157.416	144.391	149.37	160.203	143.267	108.913	134.826	121.172	145.327	162.382	141.902	116.425	150.67	127.264	141.647	132.196	152.64	136.895	145.485	137.867	144.387
593.91	282.087	310.39	312.159	298.075	260.758	258.758	241.824	247.669	235.508	238.308	251.399	246.619	211.035	212.046	232.032	253.346	187.957	170.324	176.36	189.592	181.405	226.623	183.319	210.178	168.278	193.41	149.63	194.053	160.331	189.69	169.098	171.252	143.267	167.354	155.976	172.735	130.03	152.54	170.283	135.053	129.146	153.188	118.426	139.154	154.953	146.021	129.572	115.266	128.838
594.153	286.565	305.892	272.59	267.835	285.993	303.938	286.159	275.188	285.698	264.787	262.656	265.303	218.313	276.738	249.88	197.047	236.686	231.641	206.307	218.031	217.686	186.265	208.175	207.088	186.636	193.41	188.534	196.994	160.331	189.69	197.281	168.49	167.596	164.697	166.55	162.422	183.571	167.302	141.902	149.024	153.062	155.545	150.935	134.515	145.702	141.458	143.212	153.687	146.609
594.395	255.222	278.901	241.813	285.115	277.581	266.972	266.007	255.532	196.9	264.787	240.142	257.829	243.782	258.768	249.88	211.121	184.476	190.763	212.963	195.911	184.429	170.743	170.89	194.724	171.338	190.388	170.578	132.309	183.652	175.534	163.462	149.155	143.267	148.759	145.401	146.953	119.831	172.223	151.363	142.038	129.146	115.48	116.104	129.877	104.073	132.331	125.026	115.266	115.51
594.637	340.296	310.39	259.4	280.795	277.581	254.65	261.977	290.913	270.255	283.7	296.426	242.883	269.252	233.61	274.868	242.79	243.647	235.047	242.91	214.871	196.522	198.683	201.961	182.361	211.112	187.366	212.475	208.754	160.331	186.859	171.917	185.063	173.002	162.041	192.987	180.469	158.075	169.763	146.633	167.652	148.278	146.118	153.258	143.792	131.826	123.205	147.758	151.427	139.945
594.879	241.789	301.394	241.813	302.395	269.169	217.685	245.855	275.188	231.647	298.831	251.399	261.566	254.698	233.61	257.02	207.603	212.321	207.795	206.307	164.313	232.803	211.1	205.068	182.361	183.576	169.234	164.593	196.994	186.567	147.222	129.642	168.49	173.002	146.103	174.481	141.797	145.327	140.239	148.998	156.009	148.278	153.188	125.393	125.238	148.015	143.739	147.758	137.867	131.059
595.121	286.565	296.895	263.796	280.795	307.021	250.543	306.311	267.325	266.394	253.439	266.408	242.883	251.059	276.738	228.462	218.159	229.725	224.828	236.255	224.35	217.686	201.787	183.319	219.451	171.338	199.454	182.549	170.532	183.652	161.378	191.645	174.014	186.518	156.728	161.263	165	130.03	142.699	193.933	153.681	148.278	136.691	146.291	139.154	180.393	136.895	125.026	128.826	133.281
595.363	282.087	310.39	294.573	259.196	239.729	283.401	290.189	239.807	243.23	234.525	228.886	276.513	258.336	212.046	282.008	228.715	233.205	207.795	222.945	202.231	196.522	201.787	195.747	210.178	198.874	148.08	179.556	179.352	206.973	186.859	205.736	143.631	175.705	185.949	161.263	152.11	152.976	152.54	160.823	153.681	141.104	146.118	155.58	129.877	136.451	155.147	145.485	131.086	128.838
595.605	340.296	359.873	320.952	276.475	319.639	295.723	298.25	290.913	258.673	238.308	281.417	280.249	265.614	309.084	271.298	253.346	285.416	224.828	256.221	221.19	235.827	229.727	254.782	210.178	208.053	214.565	197.512	220.515	198.228	184.027	202.918	209.922	186.518	185.949	182.412	193.36	173.373	179.604	163.188	188.608	169.803	164.972	153.258	153.069	136.451	164.274	159.124	131.086	146.609
595.848	335.818	328.384	312.159	315.355	315.433	266.972	286.159	283.05	258.673	279.917	258.904	250.356	243.782	283.926	267.729	270.939	212.321	204.389	222.945	243.309	208.616	226.623	220.604	188.542	195.814	220.609	182.549	208.754	206.973	186.859	219.828	160.203	181.112	170.01	200.918	144.375	150.426	172.223	156.093	151.352	169.803	136.691	164.868	122.919	171.142	139.176	136.392	144.647	144.387
596.09	282.087	269.905	312.159	272.155	302.816	303.938	245.855	259.463	312.724	245.873	228.886	246.619	265.614	280.332	264.159	246.308	226.244	204.389	232.928	208.551	190.476	239.04	198.854	197.815	220.291	193.41	203.497	196.994	177.822	189.69	174.735	204.397	175.705	201.887	163.906	152.11	150.426	142.699	153.728	149.024	141.104	117.837	139.325	139.154	134.139	130.05	150.031	151.427	124.395
596.332	322.385	341.879	298.969	293.755	269.169	328.581	326.463	310.569	293.42	279.917	303.93	265.303	280.168	280.332	282.008	270.939	292.377	269.112	232.928	246.469	253.967	223.518	242.353	203.997	220.291	196.432	212.475	194.053	195.313	184.027	186.008	190.587	189.221	170.01	192.987	208.828	196.319	196.826	160.823	162.995	184.152	164.972	171.834	169.304	161.891	141.458	156.851	160.468	155.494
596.574	335.818	323.886	285.779	311.035	252.346	340.903	294.22	283.05	324.306	291.265	255.151	242.883	276.529	283.926	260.589	281.495	257.57	204.389	236.255	211.711	247.921	235.936	205.068	219.451	220.291	199.454	191.526	208.754	209.888	206.677	177.553	204.397	191.924	164.697	203.561	170.157	163.174	157.461	167.918	167.652	167.411	146.118	164.868	148.431	145.702	150.584	156.851	153.687	151.051
596.816	291.042	323.886	369.315	349.914	273.375	283.401	310.341	294.844	293.42	298.831	277.665	287.723	283.806	255.174	274.868	260.383	264.532	252.08	259.548	214.871	229.78	226.623	229.925	250.36	232.53	217.587	197.512	217.575	206.973	223.664	214.191	190.587	173.002	183.292	174.481	188.203	196.319	177.144	170.283	174.637	160.236	164.972	176.478	155.388	168.83	164.274	120.48	142.387	168.822
597.058	340.296	386.863	408.884	341.274	319.639	340.903	306.311	298.776	266.394	302.613	281.417	310.143	287.445	255.174	289.147	277.976	247.128	282.738	242.91	255.949	214.663	257.667	201.961	231.814	189.695	217.587	200.504	202.874	212.803	184.027	174.735	182.3	178.408	154.072	195.63	157.266	193.77	169.763	179.743	169.98	160.236	157.902	160.224	150.75	154.953	148.303	156.851	158.208	135.502
597.3	313.43	350.876	320.952	315.355	315.433	361.439	318.402	334.157	289.559	276.135	288.921	298.933	291.083	291.114	271.298	267.42	250.609	245.267	242.91	243.309	238.85	198.683	229.925	228.724	204.993	214.565	230.43	208.754	209.888	181.196	200.1	182.3	202.737	183.292	185.056	175.313	170.823	164.842	167.918	181.623	174.586	174.399	164.868	157.708	141.077	139.176	170.49	160.468	168.822
597.542	340.296	364.371	294.573	367.194	298.61	299.83	314.372	306.638	343.61	283.7	277.665	295.196	312.915	269.55	306.996	281.495	264.532	262.299	242.91	227.51	226.757	235.936	242.353	234.905	214.172	253.851	242.401	188.173	224.464	201.014	222.646	171.252	200.034	177.98	203.561	195.938	170.823	169.763	203.394	167.652	176.977	169.686	171.834	153.069	173.455	146.021	143.212	140.127	146.609
597.785	380.594	283.4	272.59	298.075	323.845	332.688	314.372	290.913	247.09	336.657	296.426	310.143	301.999	298.302	253.45	270.939	268.012	255.486	229.6	252.789	238.85	242.145	239.246	216.36	229.47	232.697	206.489	226.396	204.058	218.002	202.918	162.965	189.221	188.605	190.343	183.047	175.922	186.985	179.743	160.666	165.02	124.907	157.902	162.346	157.266	164.274	154.578	142.387	155.494
598.027	358.206	346.378	364.918	384.473	336.462	361.439	310.341	306.638	339.749	332.875	330.196	269.039	309.276	298.302	267.729	306.126	274.974	258.893	266.203	274.908	260.014	248.353	233.032	237.996	217.232	247.807	203.497	199.934	201.143	237.82	228.283	215.446	213.549	215.169	190.343	208.828	183.571	177.144	170.283	169.98	200.893	174.399	162.546	160.027	159.579	184.808	172.763	164.988	168.822
598.269	402.982	337.381	382.505	267.835	340.668	377.868	318.402	318.432	308.863	317.744	300.178	332.563	291.083	312.678	321.275	281.495	240.167	296.364	286.168	268.588	244.897	257.667	282.746	281.268	232.53	217.587	239.408	261.678	204.058	226.495	264.921	196.111	200.034	223.139	203.561	188.203	198.869	182.064	156.093	172.309	181.761	195.61	185.767	185.538	189.644	159.71	165.944	160.468	164.379
598.511	389.549	314.889	382.505	323.994	264.964	336.796	330.493	290.913	343.61	310.179	266.408	269.039	309.276	298.302	296.287	253.346	313.261	241.86	272.858	227.51	220.71	229.727	217.497	244.178	204.993	226.653	221.452	223.455	206.973	218.002	200.1	168.49	181.112	212.513	206.205	170.157	201.418	182.064	189.203	156.009	172.194	172.042	150.935	146.111	143.389	141.458	163.671	155.947	171.043
598.753	331.34	346.378	356.125	349.914	332.256	316.259	366.767	338.088	328.167	325.309	333.948	310.143	298.36	298.302	296.287	267.42	261.051	272.518	219.618	265.428	250.944	242.145	248.568	210.178	223.351	241.763	254.371	238.156	209.888	212.339	214.191	223.732	178.408	199.231	222.067	203.672	178.472	182.064	172.648	179.294	157.845	190.896	176.478	157.708	168.83	166.555	156.851	178.549	159.937
598.995	407.459	391.362	360.522	406.073	365.902	369.654	354.676	357.744	335.889	344.223	326.444	317.616	294.722	298.302	321.275	270.939	302.819	286.144	286.168	268.588	275.131	257.667	260.996	262.723	278.424	232.697	236.415	229.336	250.7	251.976	228.283	218.208	197.331	223.139	216.78	206.25	181.022	191.906	196.298	202.579	165.02	181.469	190.411	180.9	187.331	180.245	165.944	176.288	151.051
599.237	362.683	400.359	382.505	393.113	307.021	357.332	330.493	361.676	324.306	313.961	348.957	276.513	349.3	316.272	317.705	292.051	292.377	269.112	272.858	268.588	247.921	276.293	257.889	234.905	257.006	229.675	233.423	249.917	247.785	240.651	233.919	226.494	186.518	223.139	219.423	193.36	211.617	177.144	189.203	186.28	157.845	195.61	167.19	183.219	187.331	157.429	175.037	169.508	164.379
599.479	380.594	368.87	382.505	375.834	386.931	349.118	318.402	330.226	308.863	351.788	333.948	347.509	298.36	247.986	299.856	249.827	281.935	262.299	289.496	297.027	229.78	254.562	273.424	250.36	247.828	253.851	242.401	238.156	274.021	223.664	202.918	226.494	210.846	239.077	187.699	216.563	214.167	191.906	182.108	162.995	208.068	188.539	153.258	176.261	182.706	152.866	170.49	171.768	164.379
599.721	358.206	328.384	316.556	380.153	319.639	377.868	342.585	334.157	362.914	355.571	367.718	276.513	287.445	294.708	292.717	281.495	302.819	258.893	309.461	249.629	263.038	298.024	248.568	253.45	272.304	220.609	188.534	244.037	241.955	192.521	231.101	207.16	229.768	217.826	174.481	211.407	198.869	199.287	184.473	188.608	196.11	174.399	174.156	178.581	166.517	175.681	154.578	169.508	159.937
599.963	407.459	395.86	404.488	393.113	361.696	349.118	314.372	400.988	366.775	298.831	337.7	332.563	283.806	291.114	321.275	337.794	309.78	258.893	276.186	278.068	275.131	276.293	295.174	250.36	263.126	247.807	251.378	232.276	221.549	229.326	231.101	220.97	197.331	204.544	211.492	206.25	201.418	189.445	196.298	195.594	205.677	200.323	197.377	171.623	173.455	166.555	165.944	167.248	199.921
600.205	402.982	377.867	417.678	384.473	344.873	349.118	366.767	381.332	328.167	355.571	311.435	321.353	327.469	323.46	303.426	309.645	320.222	275.925	282.841	297.027	281.178	270.084	301.388	268.905	275.364	265.939	281.304	285.2	244.87	283.119	264.921	245.829	227.065	204.544	206.205	193.36	221.815	201.747	191.568	190.937	196.11	174.399	190.411	187.858	191.957	168.837	168.217	196.629	168.822
600.447	398.504	400.359	369.315	375.834	357.491	357.332	382.889	357.744	359.053	378.267	345.205	340.036	342.023	298.302	349.832	337.794	306.3	330.429	286.168	297.027	296.295	263.876	279.639	268.905	244.768	305.226	260.356	238.156	244.87	260.469	239.556	226.494	221.659	233.764	222.067	226.875	219.266	189.445	177.378	183.951	198.502	174.399	211.31	183.219	189.644	184.808	161.397	178.549	191.036
600.689	385.071	400.359	329.745	332.634	328.05	357.332	354.676	314.501	316.585	325.309	300.178	332.563	287.445	309.084	264.159	327.238	271.493	299.77	282.841	224.35	266.061	270.084	254.782	256.541	235.589	256.873	260.356	226.396	247.785	212.339	211.373	196.111	208.143	177.98	192.987	190.782	163.174	191.906	191.568	151.352	176.977	214.464	197.377	150.75	196.582	166.555	147.758	194.369	155.494
600.931	447.757	413.854	413.281	384.473	412.166	398.405	366.767	365.607	343.61	397.18	356.461	340.036	352.939	362.994	364.111	355.388	341.106	296.364	319.444	265.428	272.108	310.442	270.317	309.086	257.006	253.851	266.341	249.917	241.955	246.314	233.919	254.116	224.362	236.421	208.849	193.36	232.014	223.89	215.219	195.594	203.285	193.253	204.343	173.942	180.393	200.779	184.129	174.028	219.913
601.173	474.623	404.857	448.454	427.673	441.606	394.297	423.193	432.438	424.687	397.18	416.497	381.139	374.77	384.558	392.669	348.35	365.471	347.461	329.426	315.986	302.342	301.129	285.853	271.996	281.483	265.939	275.319	246.977	253.615	254.807	225.464	259.64	270.316	268.298	267.009	232.032	242.212	216.509	227.044	223.536	236.767	240.388	206.665	211.05	205.833	196.216	222.774	226.011	195.478
601.415	474.623	413.854	435.264	414.713	445.812	439.477	374.828	424.576	420.826	370.701	382.727	388.612	356.577	341.43	342.693	341.313	344.587	364.493	329.426	281.228	308.389	307.337	323.138	290.541	321.258	278.027	254.371	276.379	282.766	283.119	250.829	256.878	245.987	228.451	243.216	219.141	214.167	214.049	222.314	216.55	210.46	202.68	202.021	213.369	191.957	177.963	204.588	183.069	168.822
601.657	461.19	391.362	360.522	371.514	349.079	316.259	338.554	342.019	366.775	344.223	367.718	340.036	331.107	359.4	360.541	323.719	313.261	316.803	292.824	252.789	229.78	294.92	288.96	278.177	253.947	259.895	254.371	226.396	244.87	215.17	233.919	229.257	221.659	217.826	208.849	234.61	239.663	204.207	189.203	200.251	212.851	193.253	185.767	197.135	185.019	166.555	170.49	174.028	186.593
601.899	429.847	449.841	430.867	449.272	458.429	402.512	431.254	436.37	416.965	378.267	405.24	392.349	414.794	402.528	378.39	369.462	323.703	320.209	322.771	341.265	281.178	279.398	320.031	299.813	296.781	296.16	269.334	261.678	253.615	257.638	262.102	265.164	235.175	249.703	280.227	229.453	272.807	231.271	243.599	228.193	210.46	228.604	206.665	227.285	201.208	205.342	190.949	207.93	206.585
602.141	429.847	409.355	356.125	401.753	382.725	386.083	386.919	365.607	351.332	310.179	408.993	325.089	323.83	352.212	299.856	337.794	344.587	306.583	306.134	259.109	293.272	273.189	273.424	231.814	266.185	256.873	281.304	255.798	271.106	249.145	214.191	254.116	213.549	217.826	227.354	232.032	193.77	236.192	217.584	202.579	208.068	207.393	190.411	178.581	187.331	175.681	170.49	164.988	177.708
602.383	461.19	404.857	470.437	375.834	420.577	398.405	382.889	393.126	339.749	378.267	371.47	351.246	331.107	352.212	331.984	323.719	334.145	313.396	326.099	268.588	287.225	248.353	295.174	250.36	296.781	265.939	266.341	285.2	247.785	257.638	253.647	226.494	240.581	231.108	224.71	250.079	229.464	218.969	212.854	200.251	229.592	205.037	185.767	169.304	189.644	193.934	211.408	185.329	171.043
602.625	429.847	458.838	395.694	414.713	420.577	365.547	407.071	373.469	355.193	378.267	326.444	384.876	349.3	362.994	360.541	313.163	344.587	323.616	332.754	300.187	305.365	335.277	292.067	299.813	257.006	250.829	272.327	223.455	253.615	246.314	242.374	262.402	248.691	199.231	245.86	226.875	232.014	236.192	222.314	221.207	203.285	212.107	206.665	213.369	215.084	177.963	190.949	207.93	186.593
602.867	479.1	440.844	435.264	436.313	399.548	394.297	427.223	393.126	401.522	363.136	393.984	373.666	378.408	319.866	356.972	355.388	316.742	367.9	326.099	338.105	296.295	341.486	313.817	309.086	287.602	265.939	251.378	270.499	282.766	291.613	267.739	251.354	254.097	260.328	243.216	213.985	232.014	221.43	222.314	209.565	227.201	219.177	206.665	215.688	198.895	209.905	186.403	207.93	193.257
603.109	425.369	454.339	483.627	466.552	441.606	390.19	427.223	424.576	393.8	408.528	367.718	369.929	414.794	355.806	392.669	372.981	344.587	347.461	316.116	297.027	296.295	304.233	332.459	312.177	299.841	253.851	305.245	273.439	294.427	254.807	273.376	273.451	229.768	268.298	237.929	242.344	234.563	233.731	248.329	218.879	267.858	223.891	220.598	185.538	185.019	207.624	209.135	194.369	184.372
603.351	443.28	364.371	426.471	388.793	395.343	402.512	431.254	373.469	366.775	389.615	393.984	354.983	345.661	334.242	342.693	369.462	358.51	337.242	296.151	312.826	320.483	316.651	295.174	290.541	272.304	290.116	263.349	267.558	265.276	240.651	256.466	232.019	237.878	244.39	224.71	237.188	242.212	201.747	217.584	207.236	184.152	212.107	202.021	213.369	194.27	200.779	195.495	187.589	188.814
603.593	519.398	449.841	430.867	483.832	407.96	472.335	455.436	381.332	420.826	404.745	378.975	403.559	367.493	391.746	421.227	380.018	358.51	371.306	359.374	344.425	356.764	338.382	326.245	302.904	287.602	323.358	308.238	270.499	294.427	274.625	273.376	281.737	267.613	257.672	253.791	216.563	216.716	238.652	229.409	218.879	229.592	212.107	202.021	222.646	212.771	216.75	213.681	221.491	224.356
603.835	447.757	472.333	479.23	444.952	412.166	435.37	394.98	389.194	413.104	404.745	352.709	384.876	407.517	359.4	381.96	362.425	393.317	320.209	382.667	334.945	314.436	329.068	307.602	299.813	281.483	332.424	260.356	273.439	300.257	285.95	281.83	267.926	259.503	249.703	264.365	224.297	242.212	216.509	236.504	232.85	217.634	212.107	215.954	224.965	203.521	191.653	227.32	201.15	208.806
604.077	461.19	467.835	457.247	406.073	471.047	423.048	407.071	459.957	416.965	393.397	367.718	354.983	374.77	366.588	324.844	320.201	372.433	344.055	352.719	306.507	356.764	329.068	307.602	324.54	318.198	311.27	290.282	238.156	300.257	285.95	253.647	290.023	254.097	249.703	243.216	239.766	237.113	248.493	257.79	230.521	227.201	249.815	206.665	229.604	219.71	225.876	204.588	205.67	186.593
604.319	465.668	508.32	452.85	406.073	420.577	443.585	415.132	444.232	459.434	366.919	386.479	381.139	378.408	373.776	392.669	372.981	368.952	367.9	359.374	312.826	311.412	319.755	310.71	321.449	321.258	332.424	296.267	276.379	303.172	288.781	248.011	281.737	240.581	289.549	277.584	252.657	226.915	228.811	222.314	218.879	217.634	202.68	208.988	220.327	215.084	198.497	204.588	189.849	204.364
604.561	465.668	499.324	501.213	492.472	433.195	484.657	394.98	424.576	416.965	423.659	401.488	422.242	411.155	420.498	381.96	362.425	368.952	388.339	389.322	325.466	335.6	307.337	329.352	339.995	327.377	275.005	296.267	320.482	288.596	277.457	276.194	276.213	273.019	244.39	264.365	239.766	262.609	263.255	241.234	230.521	224.809	240.388	234.53	234.242	212.771	200.779	220.501	230.531	208.806
604.803	541.786	481.33	496.816	436.313	475.252	505.194	503.801	479.613	451.712	453.92	405.24	399.822	429.348	409.716	406.948	369.462	438.565	378.119	382.667	350.745	302.342	344.59	357.316	321.449	315.139	320.336	317.216	296.961	335.238	297.275	284.649	309.358	286.535	265.641	251.147	275.86	260.059	265.716	224.679	246.821	239.159	240.388	232.208	222.646	245.15	216.75	238.686	237.311	217.692
605.045	483.578	499.324	426.471	492.472	479.458	451.799	407.071	444.232	451.712	397.18	386.479	448.399	374.77	366.588	414.087	327.238	379.394	405.371	329.426	347.585	341.647	285.606	344.888	339.995	281.483	281.049	290.282	302.841	320.663	243.482	321.287	256.878	262.206	278.923	282.871	250.079	267.708	233.731	260.155	223.536	246.334	235.674	232.208	224.965	212.771	214.468	204.588	196.629	202.142
605.287	492.533	481.33	483.627	449.272	420.577	451.799	475.588	428.507	432.408	453.92	397.736	392.349	454.818	406.122	392.669	369.462	386.355	357.681	369.357	379.184	341.647	341.486	316.924	336.904	293.722	332.424	302.253	305.781	279.851	322.756	324.105	284.499	283.832	276.267	232.641	268.125	247.311	253.414	262.52	239.835	248.725	223.891	236.853	238.881	208.146	248.692	222.774	223.751	202.142
605.529	514.921	485.828	514.403	501.111	500.487	451.799	467.527	463.888	451.712	397.18	412.745	392.349	418.432	420.498	417.657	439.836	368.952	398.558	332.754	366.544	320.483	378.739	332.459	315.268	305.96	332.424	290.282	299.901	268.191	308.6	332.56	267.926	310.863	284.236	256.434	283.594	252.411	250.954	253.059	279.42	251.117	256.885	250.785	222.646	233.586	207.624	218.227	216.97	226.577
605.771	497.011	485.828	457.247	492.472	433.195	468.228	431.254	412.782	397.661	435.007	393.984	444.662	382.047	373.776	356.972	358.906	358.51	384.932	349.392	312.826	326.529	319.755	320.031	309.086	309.02	293.138	320.208	305.781	279.851	283.119	281.83	270.688	245.987	270.954	248.503	252.657	252.411	263.255	231.774	235.178	229.592	226.247	206.665	215.688	208.146	203.06	218.227	221.491	215.47
606.013	483.578	494.825	536.386	505.431	479.458	435.37	455.436	452.095	420.826	431.224	397.736	411.032	374.77	398.934	403.378	355.388	365.471	384.932	395.977	366.544	332.576	332.173	375.959	333.813	342.675	335.446	293.275	299.901	294.427	291.613	287.467	287.261	264.909	284.236	267.009	270.704	249.861	258.335	255.424	253.806	255.9	238.031	239.175	222.646	205.833	225.876	197.769	207.93	239.905
606.255	546.264	553.305	531.989	453.592	525.722	509.301	447.375	448.163	443.991	404.745	461.524	433.452	429.348	413.31	453.354	418.724	424.643	388.339	412.615	372.864	347.693	388.052	379.066	339.995	336.556	350.556	329.186	335.183	332.323	353.899	307.195	345.266	294.644	292.205	288.158	281.016	293.204	248.493	267.25	277.091	258.291	273.382	248.463	250.477	249.775	244.129	218.227	210.19	224.356
606.497	510.443	566.8	501.213	479.512	466.841	435.37	431.254	416.713	459.434	484.181	416.497	448.399	429.348	424.092	389.099	344.832	396.797	408.778	429.253	376.024	356.764	344.59	341.78	302.904	293.722	356.6	311.23	317.542	303.172	334.08	284.649	295.548	275.722	273.61	285.515	265.547	290.655	275.557	257.79	251.478	248.725	254.528	229.886	257.435	261.339	246.41	229.593	239.571	231.02
606.738	501.488	539.809	510.006	496.791	454.224	521.623	523.953	424.576	436.269	450.137	439.01	414.769	422.071	395.34	406.948	394.093	400.278	357.681	385.995	366.544	368.857	357.008	341.78	358.54	315.139	332.424	314.223	311.662	323.578	305.769	310.014	287.261	291.941	292.205	277.584	273.282	283.006	241.112	253.059	239.835	260.683	233.318	234.53	238.881	222.022	225.876	215.954	246.352	226.577
606.98	488.055	508.32	492.42	423.353	458.429	464.121	463.497	432.438	401.522	393.397	424.001	388.612	414.794	420.498	396.239	390.575	386.355	384.932	359.374	363.384	329.553	363.217	357.316	293.632	315.139	296.16	308.238	314.602	306.087	283.119	335.378	290.023	281.128	310.8	227.354	268.125	265.159	263.255	243.599	228.193	282.207	230.961	234.53	234.242	212.771	221.313	231.867	185.329	215.47
607.222	550.741	467.835	470.437	444.952	458.429	496.979	479.619	428.507	440.13	431.224	397.736	369.929	392.963	380.964	406.948	358.906	379.394	361.087	319.444	353.905	332.576	347.695	310.71	293.632	324.318	326.38	284.297	285.2	329.408	317.093	290.285	295.548	318.973	255.015	256.434	278.438	265.159	243.573	250.694	244.492	243.942	235.674	206.665	227.285	245.15	209.905	206.861	203.41	233.241
607.464	559.697	566.8	492.42	470.872	504.693	455.906	471.558	487.476	455.573	457.703	401.488	455.872	469.372	409.716	435.505	390.575	421.162	395.152	402.632	372.864	350.717	419.096	354.209	361.631	354.914	344.512	341.156	335.183	338.153	297.275	273.376	301.072	273.019	302.831	306.664	268.125	267.708	305.081	243.599	251.478	253.508	245.101	246.141	243.519	222.022	264.663	240.959	239.571	237.684
607.706	532.831	526.314	496.816	501.111	458.429	501.086	479.619	459.957	455.573	457.703	454.019	388.612	396.601	384.558	371.251	380.018	410.72	408.778	369.357	353.905	335.6	335.277	357.316	318.359	327.377	323.358	320.208	279.319	335.238	285.95	279.012	262.402	273.019	273.61	272.296	265.547	293.204	268.176	236.504	239.835	263.075	242.745	227.564	238.881	217.397	223.595	234.14	223.751	224.356
607.948	461.19	490.327	536.386	539.991	450.018	464.121	491.71	471.751	416.965	412.311	457.771	429.716	443.902	445.656	439.075	408.168	431.604	398.558	376.012	357.065	341.647	335.277	329.352	309.086	333.496	314.292	332.179	326.363	314.833	317.093	341.015	309.358	273.019	260.328	274.94	275.86	254.96	248.493	279.075	246.821	260.683	235.674	257.751	238.881	226.648	237.284	229.593	230.531	222.134
608.19	537.309	548.806	523.196	509.751	492.075	480.55	495.74	507.132	455.573	457.703	457.771	418.506	425.709	424.092	389.099	404.649	414.201	412.184	382.667	353.905	386.998	375.635	363.53	343.085	333.496	371.711	335.171	341.064	300.257	336.912	324.105	284.499	289.238	289.549	293.445	265.547	267.708	255.874	262.52	267.777	267.858	249.815	215.954	245.838	252.088	246.41	218.227	203.41	239.905
608.432	519.398	517.317	510.006	509.751	466.841	513.408	491.71	483.545	443.991	472.833	457.771	467.082	411.155	398.934	364.111	436.317	414.201	412.184	399.305	404.462	365.834	375.635	341.78	330.722	345.735	317.314	320.208	341.064	300.257	325.587	332.56	314.882	273.019	316.113	293.445	288.75	275.357	265.716	276.71	265.449	251.117	280.452	234.53	231.923	249.775	223.595	238.686	255.392	224.356
608.674	564.174	512.819	518.799	501.111	462.635	472.335	507.831	475.682	482.599	461.485	472.78	429.716	436.625	442.062	446.215	383.537	407.239	405.371	372.684	379.184	396.068	360.112	397.708	349.267	370.212	374.733	353.127	338.123	311.917	331.249	346.651	342.504	273.019	278.923	290.802	260.391	288.105	278.017	262.52	253.806	224.809	238.031	236.853	266.711	249.775	237.284	234.14	226.011	219.913
608.915	568.652	544.308	567.162	492.472	487.87	488.765	447.375	475.682	463.295	476.616	465.276	433.452	483.926	449.25	446.215	467.986	424.643	425.81	432.58	391.823	380.951	341.486	372.851	370.903	345.735	380.777	311.23	341.064	326.493	300.106	312.832	356.314	289.238	297.518	296.089	296.485	283.006	290.319	276.71	284.077	272.641	268.669	274.006	231.923	259.026	248.692	220.501	219.231	244.348
609.157	528.354	526.314	505.61	488.152	496.281	505.194	455.436	444.232	471.016	397.18	408.993	444.662	447.541	402.528	449.784	446.874	417.681	415.591	395.977	350.745	350.717	360.112	347.995	355.449	354.914	305.226	341.156	305.781	311.917	305.769	349.47	309.358	262.206	268.298	259.078	255.235	280.456	287.859	262.52	244.492	248.725	249.815	262.395	280.627	238.212	221.313	245.506	228.271	237.684
609.399	559.697	544.308	514.403	522.711	513.104	464.121	447.375	440.301	478.738	472.833	476.533	463.346	432.986	377.37	428.366	387.056	424.643	395.152	402.632	382.343	377.928	366.321	369.744	358.54	388.569	371.711	341.156	358.705	335.238	297.275	284.649	325.931	297.347	316.113	274.94	296.485	295.754	250.954	245.964	246.821	270.249	266.312	234.53	252.796	208.146	246.41	250.052	210.19	224.356
609.641	573.129	544.308	549.576	561.59	521.516	509.301	439.314	487.476	482.599	472.833	487.789	418.506	414.794	470.814	431.936	443.355	417.681	388.339	392.65	363.384	396.068	375.635	341.78	355.449	354.914	347.534	344.149	317.542	306.087	339.743	324.105	287.261	294.644	281.58	296.089	273.282	275.357	278.017	297.995	260.792	251.117	259.242	248.463	262.073	252.088	221.313	250.052	216.97	226.577
609.883	541.786	535.311	545.179	514.071	500.487	488.765	471.558	432.438	471.016	461.485	424.001	425.979	436.625	438.468	417.657	429.28	421.162	374.713	422.598	363.384	335.6	422.201	391.494	349.267	321.258	332.424	332.179	314.602	332.323	297.275	293.104	306.596	316.269	284.236	293.445	288.75	260.059	253.414	274.345	277.091	260.683	256.885	239.175	250.477	247.462	221.313	229.593	226.011	242.127
610.125	510.443	526.314	523.196	522.711	496.281	538.052	491.71	483.545	413.104	442.572	454.019	433.452	403.878	373.776	374.82	404.649	396.797	350.868	369.357	407.622	320.483	350.799	351.102	305.995	321.258	329.402	317.216	338.123	285.681	297.275	279.012	301.072	305.457	297.518	285.515	293.907	298.303	310.002	257.79	207.236	236.767	261.599	234.53	252.796	222.022	225.876	218.227	230.531	244.348
610.366	608.95	598.289	593.542	535.671	567.779	562.695	527.983	483.545	440.13	442.572	476.533	459.609	462.095	485.19	474.772	460.948	428.123	463.281	419.27	388.663	377.928	415.992	375.959	404.903	364.092	347.534	377.068	385.167	364.389	336.912	352.288	353.552	335.192	340.021	309.307	311.954	283.006	290.319	262.52	307.361	282.207	296.95	283.294	269.031	284.466	255.537	218.227	239.571	224.356
610.608	577.607	517.317	510.006	552.951	550.956	509.301	527.983	503.201	521.207	469.051	476.533	478.292	447.541	467.22	449.784	422.243	407.239	425.81	439.235	413.942	374.904	409.783	357.316	389.448	339.616	371.711	362.105	346.944	343.984	302.937	338.197	314.882	321.676	313.457	306.664	293.907	283.006	260.795	302.725	263.12	246.334	266.312	257.751	262.073	275.215	228.158	252.325	264.433	257.676
610.85	555.219	620.781	545.179	591.83	546.75	509.301	507.831	534.651	447.852	503.095	484.037	482.029	429.348	424.092	449.784	446.874	414.201	391.745	445.89	432.901	408.162	397.365	385.28	346.176	370.212	359.622	374.075	376.346	326.493	342.574	332.56	348.028	313.566	300.174	319.882	296.485	298.303	292.779	260.155	279.42	289.382	273.382	239.175	252.796	277.528	244.129	256.872	275.733	275.447
611.092	564.174	557.803	540.782	548.631	542.545	554.481	491.71	452.095	447.852	487.964	491.541	482.029	509.396	438.468	431.936	415.205	435.085	432.623	402.632	388.663	377.928	369.426	403.922	389.448	351.854	341.49	374.075	370.466	361.474	342.574	372.016	325.931	335.192	321.426	301.376	317.11	293.204	292.779	295.63	260.792	286.991	247.458	248.463	259.754	270.59	260.1	225.047	241.832	271.004
611.334	577.607	566.8	549.576	544.311	496.281	513.408	515.892	518.926	436.269	450.137	469.028	459.609	458.456	445.656	424.796	436.317	469.892	391.745	432.58	394.983	405.138	394.261	329.352	355.449	364.092	353.578	341.156	323.422	346.899	297.275	341.015	295.548	313.566	281.58	304.02	327.422	298.303	278.017	288.535	300.376	286.991	271.026	257.751	238.881	263.652	239.566	261.418	219.231	246.569
611.575	564.174	517.317	540.782	583.19	567.779	550.374	544.105	467.82	463.295	518.225	480.285	485.766	483.926	452.844	431.936	425.761	445.527	391.745	415.942	385.503	396.068	369.426	400.815	386.357	376.331	389.843	356.119	326.363	332.323	325.587	326.923	350.79	308.16	313.457	317.238	286.172	321.25	319.843	260.155	277.091	277.424	280.452	260.073	264.392	256.713	225.876	247.779	277.993	255.455
611.817	537.309	571.298	501.213	492.472	513.104	451.799	463.497	452.095	447.852	446.355	454.019	414.769	429.348	431.28	449.784	436.317	421.162	418.997	366.029	357.065	380.951	397.365	360.423	361.631	318.198	368.689	329.186	317.542	335.238	328.418	318.468	292.785	273.019	273.61	259.078	278.438	285.555	280.478	302.725	277.091	236.767	254.528	264.718	227.285	240.524	223.595	206.861	232.791	222.134
612.059	577.607	521.816	562.765	561.59	500.487	562.695	503.801	452.095	455.573	484.181	480.285	452.136	498.48	442.062	439.075	439.836	414.201	439.436	425.925	417.102	365.834	388.052	360.423	358.54	351.854	338.468	374.075	341.064	338.153	339.743	335.378	345.266	310.863	305.487	306.664	317.11	249.861	285.398	274.345	286.405	279.816	263.955	278.65	241.2	259.026	244.129	225.047	232.791	259.897
612.301	537.309	548.806	553.972	522.711	496.281	496.979	479.619	507.132	490.32	518.225	457.771	459.609	418.432	438.468	449.784	411.687	438.565	381.526	412.615	388.663	371.881	434.619	369.744	324.54	324.318	374.733	332.179	332.243	309.002	342.574	321.287	301.072	300.051	297.518	280.227	283.594	300.853	287.859	271.98	246.821	272.641	254.528	239.175	252.796	231.273	228.158	240.959	228.271	219.913
612.543	488.055	539.809	523.196	509.751	466.841	513.408	423.193	487.476	409.244	423.659	442.763	433.452	403.878	373.776	417.657	383.537	393.317	350.868	389.322	394.983	356.764	381.843	335.566	364.721	342.675	314.292	329.186	314.602	306.087	283.119	290.285	265.164	318.973	292.205	293.445	262.969	254.96	260.795	267.25	249.149	246.334	247.458	264.718	208.731	219.71	216.75	245.506	239.571	275.447
612.784	555.219	566.8	505.61	505.431	458.429	472.335	479.619	479.613	443.991	427.441	450.267	414.769	447.541	427.686	406.948	394.093	389.836	384.932	392.65	401.303	368.857	344.59	332.459	321.449	351.854	365.667	314.223	302.841	309.002	311.431	324.105	270.688	305.457	294.862	277.584	260.391	270.258	273.097	293.265	249.149	229.592	230.961	267.04	262.073	228.961	250.974	225.047	192.109	208.806
613.026	492.533	517.317	545.179	488.152	492.075	496.979	519.923	483.545	498.042	469.051	454.019	448.399	443.902	460.032	414.087	415.205	400.278	405.371	455.873	401.303	414.209	397.365	351.102	380.176	382.45	317.314	332.179	344.004	341.069	325.587	315.65	290.023	329.785	300.174	296.089	260.391	308.502	280.478	276.71	288.733	296.557	268.669	253.107	266.711	247.462	257.818	229.593	255.392	244.348
613.268	510.443	485.828	448.454	488.152	492.075	501.086	467.527	452.095	432.408	423.659	412.745	411.032	407.517	409.716	424.796	390.575	393.317	350.868	379.34	353.905	362.81	332.173	357.316	333.813	299.841	326.38	347.142	294.02	282.766	285.95	273.376	273.451	264.909	281.58	251.147	252.657	260.059	246.033	271.98	244.492	229.592	219.177	250.785	227.285	210.459	212.187	236.413	207.93	202.142
613.51	541.786	499.324	545.179	475.192	496.281	509.301	560.227	459.957	525.067	435.007	499.046	433.452	414.794	398.934	389.099	404.649	407.239	408.778	409.287	385.503	377.928	394.261	351.102	330.722	357.973	311.27	314.223	308.721	355.644	294.444	307.195	267.926	297.347	286.892	301.376	262.969	285.555	275.557	271.98	258.463	243.942	235.674	239.175	248.158	238.212	225.876	222.774	219.231	237.684
613.751	604.472	553.305	527.593	557.27	521.516	492.872	459.466	475.682	486.459	446.355	420.249	452.136	429.348	424.092	421.227	383.537	368.952	378.119	379.34	404.462	365.834	357.008	366.637	358.54	370.212	338.468	320.208	358.705	323.578	322.756	315.65	339.742	297.347	294.862	296.089	262.969	280.456	278.017	288.535	286.405	258.291	256.885	243.819	243.519	245.15	253.255	259.145	237.311	255.455
613.993	541.786	580.295	505.61	466.552	529.927	517.515	463.497	507.132	505.763	491.747	480.285	478.292	443.902	395.34	453.354	387.056	414.201	391.745	412.615	379.184	393.045	372.53	341.78	364.721	364.092	371.711	350.134	346.944	338.153	331.249	349.47	334.217	310.863	276.267	259.078	299.063	283.006	270.636	295.63	265.449	265.466	268.669	250.785	231.923	261.339	250.974	254.599	219.231	233.241
614.235	568.652	548.806	558.369	483.832	479.458	492.872	487.679	487.476	447.852	465.268	439.01	373.666	400.24	398.934	449.784	436.317	414.201	367.9	389.322	360.224	371.881	369.426	338.673	339.995	354.914	356.6	377.068	305.781	335.238	311.431	318.468	298.31	294.644	292.205	290.802	268.125	254.96	253.414	255.424	277.091	263.075	249.815	257.751	231.923	245.15	232.721	265.965	226.011	228.798
614.477	514.921	544.308	540.782	518.391	513.104	460.014	479.619	483.545	447.852	461.485	416.497	470.819	465.733	420.498	467.633	432.799	435.085	412.184	369.357	385.503	374.904	363.217	344.888	401.812	354.914	365.667	332.179	323.422	332.323	339.743	341.015	312.12	289.238	292.205	274.94	286.172	298.303	280.478	269.615	265.449	258.291	261.599	267.04	245.838	247.462	278.352	238.686	216.97	266.561
614.718	537.309	571.298	466.04	492.472	496.281	509.301	459.466	444.232	447.852	435.007	435.258	425.979	422.071	463.626	406.948	387.056	372.433	391.745	405.96	366.544	368.857	360.112	385.28	361.631	382.45	344.512	317.216	326.363	311.917	300.106	329.742	287.261	302.754	292.205	277.584	291.329	270.258	295.24	255.424	270.106	255.9	249.815	234.53	245.838	252.088	228.158	240.959	230.531	228.798
614.96	537.309	535.311	523.196	535.671	492.075	501.086	527.983	507.132	463.295	465.268	510.303	474.556	425.709	431.28	421.227	425.761	442.046	442.843	442.563	385.503	371.881	415.992	366.637	389.448	388.569	338.468	362.105	344.004	346.899	305.769	332.56	325.931	300.051	305.487	330.457	273.282	318.7	305.081	286.17	274.763	241.55	263.955	239.175	241.2	245.15	276.071	240.959	244.092	259.897
615.202	644.771	544.308	536.386	496.791	475.252	455.906	495.74	507.132	482.599	469.051	532.816	478.292	458.456	488.784	453.354	372.981	431.604	395.152	412.615	369.704	362.81	391.157	366.637	383.267	324.318	380.777	335.171	332.243	326.493	342.574	360.743	342.504	305.457	347.99	314.595	283.594	298.303	260.795	288.535	244.492	277.424	256.885	267.04	257.435	254.401	248.692	245.506	255.392	253.233
615.444	604.472	539.809	527.593	501.111	513.104	517.515	499.771	495.338	467.155	427.441	442.763	496.976	480.288	445.656	424.796	432.799	445.527	436.03	399.305	445.541	383.974	419.096	341.78	395.63	367.152	377.755	338.164	299.901	314.833	345.405	307.195	348.028	329.785	289.549	274.94	340.313	303.403	282.938	297.995	279.42	251.117	278.096	243.819	264.392	240.524	262.381	229.593	248.612	222.134
615.685	479.1	503.822	545.179	496.791	475.252	496.979	475.588	459.957	451.712	435.007	412.745	414.769	458.456	463.626	374.82	422.243	368.952	337.242	395.977	385.503	380.951	335.277	341.78	330.722	302.9	341.49	341.156	349.884	314.833	331.249	295.922	287.261	302.754	276.267	288.158	265.547	285.555	260.795	267.25	256.135	279.816	252.172	227.564	220.327	238.212	223.595	227.32	248.612	228.798
615.927	519.398	548.806	496.816	505.431	504.693	488.765	495.74	479.613	424.687	457.703	424.001	433.452	447.541	402.528	392.669	380.018	424.643	384.932	339.409	331.786	365.834	372.53	323.138	336.904	345.735	323.358	323.201	314.602	338.153	325.587	293.104	290.023	302.754	270.954	309.307	262.969	272.807	265.716	253.059	249.149	229.592	256.885	222.92	250.477	235.899	250.974	213.681	221.491	211.028
616.169	546.264	544.308	523.196	539.991	508.899	492.872	451.406	511.063	440.13	465.268	461.524	467.082	400.24	460.032	421.227	429.28	389.836	391.745	412.615	429.741	383.974	375.635	344.888	358.54	333.496	335.446	329.186	352.824	338.153	325.587	343.833	314.882	294.644	313.457	306.664	288.75	252.411	278.017	276.71	242.164	255.9	235.674	243.819	264.392	233.586	232.721	263.691	241.832	248.791
616.41	532.831	589.292	505.61	574.55	563.574	427.156	540.075	444.232	440.13	453.92	476.533	425.979	440.264	442.062	456.924	422.243	421.162	401.965	409.287	404.462	405.138	369.426	375.959	380.176	419.165	374.733	335.171	326.363	349.814	314.262	338.197	325.931	264.909	313.457	314.595	301.641	321.25	270.636	305.09	267.777	272.641	273.382	292.583	257.435	238.212	248.692	263.691	257.652	237.684
616.652	546.264	517.317	514.403	492.472	513.104	381.976	471.558	444.232	420.826	416.093	439.01	414.769	396.601	413.31	417.657	397.612	372.433	381.526	392.65	404.462	380.951	400.47	338.673	352.358	305.96	332.424	320.208	332.243	332.323	305.769	324.105	287.261	267.613	305.487	301.376	281.016	275.357	250.954	255.424	258.463	251.117	249.815	232.208	245.838	256.713	232.721	215.954	226.011	228.798
616.894	488.055	490.327	466.04	496.791	492.075	451.799	467.527	499.27	413.104	423.659	454.019	392.349	396.601	391.746	385.529	408.168	400.278	388.339	349.392	331.786	344.67	360.112	320.031	355.449	327.377	296.16	332.179	361.645	294.427	274.625	310.014	267.926	305.457	289.549	253.791	265.547	288.105	280.478	264.885	242.164	248.725	261.599	215.954	229.604	240.524	225.876	229.593	216.97	211.028
617.135	488.055	463.336	483.627	470.872	500.487	505.194	439.314	428.507	463.295	408.528	420.249	429.716	432.986	388.152	385.529	348.35	382.875	401.965	376.012	353.905	359.787	372.53	341.78	346.176	330.437	335.446	365.097	326.363	326.493	314.262	279.012	306.596	270.316	249.703	272.296	270.704	277.907	248.493	274.345	251.478	239.159	233.318	246.141	241.2	228.961	221.313	238.686	230.531	248.791
617.377	532.831	490.327	461.644	466.552	454.224	455.906	483.649	432.438	413.104	404.745	405.24	392.349	407.517	373.776	399.808	372.981	372.433	371.306	362.702	353.905	362.81	319.755	341.78	352.358	345.735	299.182	293.275	291.08	291.512	288.781	301.559	281.737	245.987	278.923	261.722	268.125	283.006	268.176	245.964	239.835	260.683	240.388	220.598	241.2	219.71	221.313	211.408	198.89	237.684
617.619	510.443	472.333	505.61	470.872	441.606	480.55	439.314	416.713	432.408	446.355	393.984	396.086	414.794	373.776	431.936	397.612	344.587	374.713	412.615	379.184	359.787	363.217	316.924	339.995	318.198	320.336	320.208	308.721	317.748	277.457	307.195	314.882	281.128	297.518	235.285	293.907	295.754	273.097	262.52	216.55	272.641	245.101	236.853	234.242	222.022	221.313	215.954	228.271	226.577
617.86	595.517	557.803	496.816	496.791	525.722	488.765	459.466	448.163	498.042	461.485	465.276	440.926	436.625	449.25	385.529	415.205	410.72	408.778	402.632	391.823	371.881	375.635	357.316	352.358	339.616	353.578	332.179	317.542	326.493	308.6	312.832	342.504	335.192	297.518	304.02	270.704	300.853	290.319	267.25	288.733	251.117	247.458	264.718	262.073	242.837	253.255	250.052	246.352	228.798
618.102	492.533	458.838	483.627	522.711	500.487	476.443	439.314	432.438	436.269	476.616	457.771	440.926	432.986	384.558	360.541	425.761	386.355	357.681	362.702	379.184	350.717	391.157	316.924	352.358	312.079	332.424	323.201	302.841	288.596	302.937	284.649	298.31	286.535	305.487	288.158	286.172	270.258	231.271	234.139	242.164	275.033	242.745	234.53	236.561	233.586	232.721	231.867	226.011	217.692
618.344	492.533	463.336	488.023	470.872	504.693	451.799	439.314	436.37	420.826	400.963	408.993	429.716	385.685	431.28	435.505	362.425	421.162	405.371	399.305	388.663	383.974	332.173	382.173	321.449	327.377	353.578	311.23	326.363	317.748	302.937	301.559	281.737	275.722	268.298	298.733	281.016	262.609	268.176	260.155	230.521	236.767	238.031	239.175	236.561	222.022	205.342	238.686	230.531	202.142
618.585	514.921	535.311	510.006	492.472	471.047	501.086	455.436	448.163	413.104	453.92	461.524	433.452	429.348	402.528	435.505	397.612	403.759	374.713	392.65	366.544	377.928	357.008	338.673	355.449	345.735	323.358	326.193	326.363	317.748	305.769	295.922	284.499	297.347	257.672	269.653	275.86	272.807	287.859	283.805	263.12	251.117	263.955	250.785	255.115	242.837	253.255	209.135	246.352	231.02
618.827	456.712	503.822	466.04	470.872	424.783	455.906	370.798	448.163	409.244	450.137	393.984	388.612	385.685	395.34	396.239	401.131	355.029	401.965	356.047	325.466	341.647	335.277	313.817	302.904	312.079	278.027	308.238	276.379	300.257	300.106	256.466	284.499	270.316	273.61	253.791	224.297	249.861	278.017	227.044	211.893	241.55	228.604	234.53	213.369	228.961	216.75	227.32	226.011	239.905
619.069	488.055	481.33	448.454	419.033	437.4	431.263	411.102	416.713	405.383	385.832	435.258	377.403	378.408	352.212	378.39	362.425	365.471	333.835	405.96	369.704	356.764	335.277	326.245	324.54	330.437	281.049	311.23	296.961	306.087	297.275	293.104	290.023	248.691	273.61	237.929	257.813	247.311	253.414	236.504	235.178	265.466	200.323	222.92	229.604	212.771	203.06	231.867	221.491	219.913
619.31	456.712	494.825	435.264	552.951	454.224	418.941	427.223	408.851	393.8	370.701	401.488	384.876	392.963	388.152	392.669	418.724	358.51	344.055	382.667	394.983	344.67	341.486	347.995	312.177	342.675	332.424	296.267	291.08	309.002	283.119	310.014	290.023	273.019	255.015	269.653	237.188	267.708	241.112	264.885	251.478	234.376	240.388	248.463	234.242	235.899	244.129	211.408	212.45	213.249
619.552	461.19	517.317	479.23	427.673	424.783	455.906	435.284	428.507	420.826	461.485	439.01	433.452	363.854	413.31	378.39	365.944	389.836	391.745	382.667	357.065	368.857	341.486	351.102	330.722	318.198	344.512	299.26	291.08	259.445	271.794	253.647	292.785	281.128	278.923	272.296	265.547	267.708	268.176	267.25	253.806	217.634	238.031	204.343	250.477	226.648	207.624	236.413	219.231	233.241
619.793	474.623	463.336	470.437	466.552	462.635	410.726	399.01	412.782	405.383	400.963	397.736	351.246	363.854	355.806	414.087	355.388	382.875	361.087	359.374	328.626	359.787	319.755	335.566	309.086	287.602	284.072	296.267	296.961	297.342	280.288	295.922	259.64	273.019	239.077	235.285	242.344	224.365	255.874	231.774	228.193	224.809	221.534	220.598	236.561	224.335	203.06	215.954	214.71	215.47
620.035	492.533	512.819	470.437	470.872	471.047	480.55	447.375	436.37	443.991	404.745	450.267	425.979	429.348	391.746	371.251	369.462	372.433	364.493	362.702	347.585	374.904	344.59	326.245	336.904	305.96	350.556	356.119	302.841	320.663	311.431	287.467	290.023	270.316	257.672	285.515	257.813	237.113	253.414	260.155	246.821	236.767	216.82	234.53	204.092	219.71	225.876	181.856	212.45	231.02
620.277	474.623	494.825	466.04	453.592	399.548	410.726	451.406	420.644	405.383	450.137	356.461	399.822	392.963	352.212	396.239	341.313	320.222	337.242	326.099	382.343	326.529	316.651	304.495	296.723	287.602	278.027	329.186	285.2	244.87	305.769	307.195	251.354	262.206	233.764	261.722	219.141	224.365	236.192	229.409	223.536	246.334	226.247	213.632	238.881	215.084	216.75	188.676	192.109	224.356
620.518	479.1	431.847	426.471	414.713	437.4	414.834	407.071	412.782	386.079	329.092	405.24	366.193	334.746	366.588	385.529	369.462	334.145	378.119	332.754	325.466	320.483	350.799	310.71	309.086	284.543	278.027	275.319	305.781	256.53	277.457	273.376	254.116	262.206	247.046	264.365	239.766	244.762	250.954	212.854	193.265	246.334	235.674	220.598	218.008	208.146	198.497	215.954	189.849	204.364
620.76	483.578	427.349	430.867	449.272	454.224	373.761	463.497	424.576	401.522	397.18	393.984	366.193	338.384	348.618	367.681	358.906	337.626	357.681	319.444	322.306	284.202	310.442	316.924	299.813	345.735	320.336	287.29	285.2	276.936	271.794	233.919	270.688	232.472	223.139	259.078	234.61	252.411	228.811	241.234	235.178	217.634	197.966	229.886	204.092	191.957	200.779	193.222	201.15	188.814
621.001	461.19	530.812	452.85	462.232	450.018	439.477	403.041	428.507	424.687	382.049	363.966	377.403	396.601	380.964	342.693	341.313	351.548	361.087	336.082	331.786	341.647	291.815	313.817	302.904	296.781	281.049	281.304	273.439	300.257	263.301	312.832	229.257	267.613	257.672	232.641	229.453	239.663	241.112	217.584	237.507	217.634	214.464	213.632	211.05	191.957	189.371	218.227	189.849	202.142
621.243	510.443	449.841	444.057	449.272	433.195	431.263	447.375	400.988	409.244	378.267	352.709	411.032	360.216	391.746	349.832	355.388	337.626	361.087	349.392	322.306	341.647	347.695	310.71	336.904	272.304	305.226	287.29	279.319	306.087	297.275	307.195	243.067	251.394	244.39	237.929	208.828	237.113	248.493	217.584	258.463	246.334	235.674	229.886	224.965	194.27	214.468	209.135	201.15	193.257
621.485	488.055	463.336	461.644	470.872	504.693	431.263	447.375	381.332	362.914	370.701	371.47	358.719	352.939	370.182	364.111	387.056	379.394	350.868	369.357	353.905	338.623	335.277	320.031	293.632	299.841	290.116	305.245	273.439	256.53	288.781	248.011	270.688	243.284	260.328	280.227	242.344	247.311	238.652	231.774	253.806	229.592	200.323	236.853	218.008	222.022	203.06	202.315	194.369	219.913
621.726	416.414	472.333	400.091	419.033	428.989	365.547	350.645	397.057	386.079	332.875	341.452	437.189	356.577	359.4	328.414	351.869	337.626	333.835	292.824	312.826	338.623	335.277	292.067	256.541	293.722	302.204	263.349	288.14	314.833	251.976	245.192	234.781	267.613	268.298	222.067	239.766	232.014	246.033	201.029	218.879	200.893	188.539	197.377	204.092	212.771	214.468	202.315	192.109	182.15
621.968	474.623	472.333	404.488	427.673	424.783	435.37	403.041	381.332	428.548	366.919	333.948	392.349	331.107	377.37	356.972	341.313	299.338	378.119	299.479	338.105	250.944	372.53	301.388	278.177	330.437	299.182	296.267	261.678	268.191	232.158	270.557	229.257	256.8	233.764	211.492	213.985	229.464	238.652	224.679	235.178	231.984	228.604	211.31	218.008	208.146	203.06	188.676	205.67	173.265
622.209	465.668	481.33	395.694	384.473	412.166	365.547	358.706	400.988	355.193	374.484	348.957	396.086	363.854	359.4	349.832	358.906	334.145	320.209	379.34	347.585	299.319	307.337	316.924	287.45	293.722	278.027	272.327	291.08	274.021	240.651	242.374	223.732	216.253	257.672	259.078	234.61	234.563	201.747	227.044	214.222	236.767	219.177	215.954	190.177	217.397	205.342	175.037	196.629	224.356
622.451	411.937	440.844	430.867	410.393	391.137	377.868	419.162	408.851	362.914	378.267	333.948	347.509	342.023	348.618	349.832	351.869	344.587	330.429	322.771	331.786	275.131	291.815	326.245	284.359	287.602	302.204	311.23	273.439	233.209	254.807	256.466	220.97	221.659	257.672	253.791	216.563	232.014	226.35	217.584	223.536	179.369	212.107	220.598	187.858	198.895	198.497	218.227	189.849	206.585
622.692	438.802	454.339	457.247	431.993	386.931	431.263	386.919	408.851	397.661	400.963	382.727	358.719	356.577	345.024	306.996	351.869	327.184	327.022	336.082	319.146	323.506	301.129	313.817	293.632	339.616	314.292	308.238	273.439	265.276	249.145	262.102	254.116	262.206	252.359	253.791	213.985	260.059	233.731	248.329	237.507	217.634	216.82	204.343	201.773	203.521	184.808	211.408	178.549	226.577
622.934	407.459	404.857	408.884	406.073	399.548	390.19	382.889	369.538	362.914	393.397	352.709	343.773	327.469	327.054	299.856	337.794	327.184	344.055	329.426	274.908	296.295	301.129	307.602	275.086	266.185	262.917	230.43	276.379	268.191	257.638	256.466	232.019	224.362	207.2	232.641	198.516	221.815	221.43	229.409	207.236	191.327	188.539	176.478	190.177	191.957	184.808	188.676	198.89	195.478
623.175	425.369	418.352	369.315	367.194	391.137	394.297	382.889	393.126	413.104	374.484	337.7	347.509	342.023	287.52	356.972	316.682	309.78	330.429	296.151	309.667	311.412	298.024	260.996	299.813	263.126	271.983	260.356	258.738	262.36	263.301	242.374	245.829	218.956	204.544	219.423	224.297	237.113	206.668	210.489	188.608	196.11	188.539	183.445	201.773	198.895	164.274	170.49	198.89	175.486
623.417	398.504	422.851	422.074	371.514	378.52	365.547	407.071	342.019	308.863	355.571	352.709	306.406	327.469	352.212	346.263	327.238	320.222	323.616	322.771	281.228	293.272	310.442	304.495	271.996	263.126	229.675	224.445	258.738	239.04	246.314	248.011	234.781	245.987	233.764	229.998	234.61	214.167	216.509	210.489	216.55	210.46	202.68	220.598	197.135	180.393	184.808	195.495	174.028	182.15
623.659	340.296	377.867	369.315	336.954	391.137	345.01	399.01	322.363	328.167	317.744	337.7	328.826	356.577	309.084	303.426	267.42	295.858	292.957	276.186	271.748	266.061	260.771	288.96	228.724	241.708	223.631	227.438	244.037	206.973	229.326	259.284	196.111	221.659	231.108	224.71	206.25	196.319	169.763	182.108	179.294	191.327	200.323	195.055	176.261	185.019	168.837	181.856	183.069	166.601
623.9	389.549	445.343	386.901	362.874	349.079	357.332	334.524	318.432	355.193	355.571	341.452	351.246	338.384	370.182	292.717	263.902	327.184	292.957	302.806	278.068	278.155	298.024	270.317	268.905	272.304	259.895	233.423	232.276	244.87	237.82	262.102	243.067	229.768	199.231	200.918	206.25	224.365	206.668	193.933	179.294	212.851	190.896	183.445	197.135	189.644	200.779	186.403	180.809	195.478
624.142	407.459	400.359	413.281	410.393	412.166	365.547	378.858	373.469	320.445	363.136	311.435	332.563	323.83	330.648	274.868	330.757	292.377	269.112	309.461	303.347	305.365	291.815	273.424	250.36	263.126	290.116	254.371	258.738	239.04	243.482	245.192	232.019	229.768	228.451	208.849	219.141	216.716	211.588	201.029	216.55	217.634	197.966	220.598	199.454	198.895	198.497	195.495	174.028	191.036
624.383	362.683	427.349	347.332	453.592	378.52	336.796	302.281	361.676	328.167	344.223	315.187	351.246	323.83	280.332	292.717	302.607	309.78	282.738	269.531	309.667	275.131	279.398	254.782	256.541	244.768	247.807	233.423	229.336	227.379	223.664	222.646	220.97	221.659	209.856	198.274	188.203	209.067	211.588	189.203	186.28	165.02	197.966	169.512	176.261	178.08	189.371	175.037	167.248	182.15
624.625	362.683	377.867	369.315	354.234	361.696	336.796	330.493	314.501	320.445	313.961	326.444	340.036	309.276	312.678	296.287	341.313	299.338	292.957	252.893	287.548	253.967	263.876	264.103	247.269	229.47	259.895	260.356	249.917	224.464	226.495	228.283	215.446	216.253	204.544	192.987	216.563	209.067	201.747	177.378	186.28	188.935	186.183	192.733	171.623	154.953	152.866	161.397	178.549	177.708
624.866	420.892	346.378	303.366	358.554	353.285	328.581	318.402	318.432	328.167	359.353	352.709	354.983	283.806	276.738	246.31	320.201	299.338	269.112	302.806	274.908	275.131	266.98	229.925	231.814	211.112	229.675	245.393	238.156	247.785	215.17	219.828	204.397	229.768	183.292	222.067	224.297	186.121	196.826	191.568	202.579	169.803	205.037	162.546	190.177	171.142	207.624	184.129	178.549	195.478
625.108	335.818	332.882	470.437	341.274	340.668	328.581	342.585	357.744	347.471	359.353	322.691	328.826	287.445	330.648	271.298	281.495	261.051	269.112	299.479	293.867	278.155	270.084	251.675	250.36	290.662	268.961	248.386	235.216	233.209	263.301	248.011	198.873	194.627	209.856	182.412	232.032	175.922	189.445	177.378	209.565	186.544	197.966	185.767	169.304	168.83	173.4	179.583	164.988	175.486
625.349	416.414	445.343	351.728	393.113	391.137	398.405	346.615	381.332	312.724	329.092	330.196	351.246	309.276	301.896	306.996	302.607	299.338	282.738	296.151	331.786	290.248	307.337	307.602	259.632	263.126	241.763	242.401	261.678	268.191	229.326	214.191	251.354	224.362	231.108	187.699	203.672	186.121	191.906	158.458	207.236	205.677	221.534	185.767	173.942	185.019	196.216	193.222	183.069	177.708
625.591	340.296	364.371	369.315	380.153	349.079	312.152	334.524	306.638	332.028	291.265	322.691	332.563	287.445	258.768	296.287	249.827	208.841	275.925	276.186	249.629	241.874	273.189	229.925	231.814	214.172	247.807	248.386	249.917	221.549	229.326	208.555	207.16	218.956	207.2	214.136	208.828	188.67	169.763	201.029	183.951	176.977	169.686	169.512	192.496	157.266	155.147	154.578	183.069	148.83
625.832	331.34	323.886	338.539	345.594	315.433	316.259	338.554	345.951	266.394	264.787	318.939	235.409	269.252	255.174	285.577	270.939	243.647	231.641	266.203	233.83	250.944	242.145	208.175	197.815	211.112	193.41	221.452	191.113	189.483	192.521	202.918	185.063	224.362	191.262	171.837	185.625	158.075	174.683	151.363	158.338	136.321	160.259	155.58	157.708	154.953	148.303	145.485	155.947	148.83
626.073	371.639	314.889	329.745	319.675	311.227	349.118	298.25	267.325	328.167	306.396	281.417	272.776	301.999	280.332	260.589	288.533	268.012	282.738	286.168	233.83	284.202	254.562	233.032	222.542	229.47	229.675	233.423	205.814	192.398	206.677	200.1	212.684	216.253	215.169	187.699	185.625	168.274	174.683	201.029	197.922	176.977	195.61	192.733	183.219	157.266	157.429	170.49	174.028	186.593
626.315	344.773	341.879	312.159	328.314	344.873	328.581	314.372	342.019	312.724	298.831	270.16	302.669	298.36	258.768	289.147	277.976	278.454	255.486	232.928	246.469	232.803	260.771	245.461	203.997	208.053	232.697	245.393	238.156	204.058	192.521	197.281	196.111	208.143	172.667	208.849	198.516	181.022	186.985	179.743	167.652	186.544	162.615	169.512	171.623	173.455	157.429	143.212	167.248	155.494
626.556	367.161	346.378	334.142	406.073	311.227	299.83	314.372	342.019	320.445	321.527	288.921	321.353	265.614	316.272	282.008	295.57	285.416	258.893	269.531	281.228	256.991	232.831	248.568	225.633	214.172	214.565	233.423	232.276	221.549	198.183	219.828	187.825	251.394	199.231	195.63	193.36	183.571	194.366	186.838	197.922	198.502	181.469	171.834	194.815	164.204	146.021	140.939	160.468	177.708
626.798	291.042	305.892	338.539	323.994	281.787	312.152	350.645	322.363	289.559	283.7	281.417	239.146	243.782	240.798	271.298	253.346	264.532	252.08	256.221	281.228	229.78	248.353	239.246	262.723	223.351	199.454	209.482	220.515	198.228	215.17	208.555	193.349	205.44	183.292	166.55	165	193.77	201.747	163.188	158.338	141.104	195.61	174.156	166.985	159.579	148.303	138.665	146.907	162.158
627.039	349.251	332.882	298.969	341.274	328.05	287.509	330.493	279.119	262.534	253.439	281.417	287.723	265.614	262.362	264.159	277.976	226.244	248.673	272.858	240.15	247.921	257.667	208.175	222.542	229.47	229.675	224.445	214.635	230.294	232.158	200.1	162.965	194.627	188.605	182.412	175.313	175.922	162.382	177.378	167.652	191.327	153.188	157.902	173.942	191.957	146.021	165.944	142.387	133.281
627.281	291.042	296.895	338.539	311.035	302.816	324.474	306.311	271.257	289.559	238.308	266.408	265.303	258.336	258.768	253.45	246.308	271.493	235.047	266.203	278.068	238.85	263.876	229.925	213.269	226.41	220.609	227.438	167.592	195.313	169.871	197.281	160.203	208.143	170.01	187.699	170.157	183.571	174.683	170.283	174.637	157.845	169.686	143.969	157.708	161.891	161.992	147.758	162.728	166.601
627.522	322.385	328.384	298.969	349.914	307.021	287.509	302.281	286.982	266.394	317.744	270.16	250.356	276.529	258.768	271.298	260.383	271.493	258.893	269.531	195.911	250.944	217.309	211.282	210.178	208.053	232.697	209.482	188.173	212.803	209.508	169.098	209.922	202.737	172.667	200.918	177.891	145.327	169.763	158.458	195.594	181.761	174.399	167.19	141.473	143.389	134.613	147.758	158.208	157.715
627.764	291.042	310.39	303.366	302.395	290.198	295.723	241.824	259.463	270.255	310.179	266.408	269.039	243.782	247.986	232.032	228.715	212.321	252.08	246.238	233.83	235.827	251.458	223.711	203.997	183.576	202.477	182.549	214.635	189.483	172.703	194.463	171.252	145.971	170.01	179.768	170.157	155.526	174.683	179.743	153.681	157.845	150.832	162.546	129.877	138.764	139.176	150.031	151.427	155.494
628.005	353.728	305.892	272.59	289.435	269.169	308.045	282.129	318.432	305.002	245.873	277.665	246.619	243.782	240.798	232.032	249.827	212.321	252.08	239.583	211.711	238.85	235.936	223.711	207.088	183.576	196.432	173.571	182.293	209.888	209.508	174.735	196.111	178.408	162.041	192.987	170.157	170.823	155.001	198.663	160.666	165.02	134.334	155.58	153.069	136.451	157.429	152.305	126.566	135.502
628.246	299.997	287.898	298.969	276.475	290.198	266.972	253.916	279.119	262.534	276.135	307.682	250.356	305.638	237.204	253.45	263.902	243.647	235.047	249.565	227.51	193.499	260.771	183.319	213.269	223.351	196.432	209.482	196.994	209.888	201.014	219.828	207.16	181.112	159.385	177.125	165	160.625	169.763	165.553	188.608	155.453	150.832	160.224	129.877	171.142	141.458	143.212	164.988	155.494
628.488	304.475	323.886	316.556	311.035	302.816	266.972	286.159	271.257	297.281	249.656	258.904	272.776	236.505	276.738	199.904	242.79	233.205	228.234	252.893	218.031	214.663	217.309	245.461	222.542	223.351	232.697	203.497	188.173	198.228	184.027	188.826	201.635	178.408	196.574	182.412	165	181.022	174.683	163.188	146.695	155.453	162.615	169.512	153.069	150.328	143.739	177.31	142.387	153.273
628.729	291.042	305.892	307.762	285.115	260.758	279.294	253.916	286.982	231.647	245.873	221.381	216.726	218.313	212.046	221.322	204.084	226.244	204.389	226.273	214.871	205.593	229.727	208.175	210.178	217.232	217.587	182.549	185.233	160.331	198.183	194.463	185.063	183.815	164.697	155.976	165	170.823	164.842	151.363	153.681	143.495	148.475	160.224	132.196	127.2	143.739	136.392	115.266	139.945
628.971	241.789	233.917	255.003	233.276	298.61	254.65	233.764	235.875	281.838	208.047	217.629	209.253	225.59	222.828	228.462	175.934	240.167	200.982	216.29	148.514	172.335	176.952	229.925	200.906	168.278	193.41	218.46	173.472	177.822	175.534	180.371	149.155	178.408	138.133	153.332	152.11	130.03	137.779	122.982	137.381	124.363	110.767	130.037	118.281	127.2	132.331	106.84	131.086	104.403
629.212	264.177	292.397	255.003	289.435	264.964	262.865	282.129	243.738	250.951	245.873	251.399	298.933	218.313	226.422	221.322	242.79	222.763	241.86	242.91	199.071	199.546	217.309	233.032	207.088	195.814	211.543	173.571	176.412	157.416	184.027	186.008	182.3	167.596	193.918	177.125	139.219	168.274	157.461	158.458	149.024	148.278	150.832	125.393	132.196	145.702	123.205	127.299	144.647	159.937
629.453	308.953	265.406	228.623	241.916	210.289	254.65	286.159	239.807	223.926	211.829	191.363	242.883	240.144	251.58	217.753	200.565	215.802	214.608	216.29	221.19	226.757	180.056	192.64	200.906	156.04	187.366	197.512	182.293	160.331	169.871	186.008	162.965	167.596	143.446	174.481	157.266	140.228	123.017	134.807	160.666	143.495	134.334	137.003	127.558	143.389	127.768	122.753	122.046	122.174
629.695	282.087	283.4	241.813	302.395	260.758	238.221	257.946	243.738	262.534	196.699	243.895	227.936	243.782	219.234	224.892	218.159	184.476	211.202	176.36	173.792	187.452	183.161	220.604	188.542	180.516	217.587	176.563	161.711	192.398	167.04	157.825	160.203	183.815	164.697	158.619	141.797	150.426	155.001	130.077	135.053	150.67	148.475	148.613	136.835	136.451	143.739	143.212	119.786	133.281
629.936	277.61	251.911	303.366	280.795	277.581	254.65	294.22	275.188	266.394	192.916	240.142	227.936	229.228	233.61	185.625	207.603	201.879	197.576	209.635	202.231	202.569	211.1	180.212	188.542	174.397	148.08	185.541	167.592	160.331	172.703	160.643	157.441	156.783	167.354	140.114	157.266	132.579	150.08	130.077	144.367	126.754	153.188	148.613	146.111	120.262	141.458	140.939	119.786	166.601
630.178	313.43	292.397	307.762	233.276	311.227	217.685	266.007	255.532	277.977	272.352	225.133	239.146	240.144	215.64	260.589	232.234	205.36	241.86	252.893	218.031	229.78	248.353	192.64	207.088	220.291	196.432	161.6	202.874	201.143	144.391	191.645	198.873	200.034	188.605	166.55	157.266	155.526	142.699	144.268	156.009	131.537	122.551	139.325	171.623	150.328	141.458	134.119	124.306	137.723
630.419	268.654	292.397	268.193	246.236	235.523	234.114	225.703	208.357	216.204	196.699	202.62	198.043	181.927	215.64	214.183	200.565	180.995	180.543	176.36	183.272	196.522	192.474	198.854	154.543	171.338	169.234	173.571	191.113	177.822	147.222	146.552	154.679	148.674	143.446	129.539	131.485	140.228	137.779	125.347	128.067	143.495	131.978	113.782	127.558	129.513	107.234	136.392	128.826	122.174
630.66	264.177	238.416	241.813	241.916	243.935	225.9	213.612	212.288	220.065	211.829	285.169	231.673	214.674	244.392	207.044	204.084	170.553	214.608	226.273	170.633	181.405	189.369	180.212	216.36	180.516	178.3	182.549	170.532	192.398	164.209	163.462	116.009	164.893	148.759	116.321	170.157	142.778	137.779	115.887	116.425	143.495	131.978	130.037	106.685	124.888	136.895	88.6549	113.005	131.059
630.902	246.267	310.39	259.4	246.236	176.642	209.471	249.885	235.875	173.736	215.612	213.877	239.146	203.758	230.016	182.056	204.084	212.321	218.015	199.652	195.911	184.429	152.116	201.961	185.452	137.682	178.3	158.608	155.831	163.246	147.222	149.37	129.82	151.377	135.477	145.401	167.578	142.778	120.556	127.712	118.753	138.712	139.048	125.393	127.558	122.575	120.924	106.84	106.225	117.731
631.143	255.222	292.397	259.4	250.556	269.169	201.256	229.733	228.013	220.065	234.525	228.886	198.043	207.397	186.888	185.625	179.453	226.244	207.795	192.997	189.592	181.405	201.787	170.89	179.27	192.755	169.234	152.623	141.13	183.652	161.378	183.19	176.776	170.299	132.821	145.401	157.266	137.678	174.683	148.998	153.681	133.929	94.2697	134.681	125.238	150.328	118.642	111.387	128.826	113.289
631.384	282.087	193.432	211.037	246.236	252.346	238.221	177.338	192.632	231.647	204.264	225.133	205.516	203.758	176.106	182.056	172.416	180.995	194.169	176.36	189.592	184.429	164.534	183.319	185.452	186.636	181.322	185.541	179.352	166.162	169.871	183.19	149.155	135.158	127.508	124.252	131.485	158.075	125.477	125.347	160.666	121.971	129.621	123.07	132.196	117.949	123.205	115.933	126.566	104.403
631.626	286.565	247.413	250.607	241.916	235.523	209.471	217.642	216.219	216.204	242.091	221.381	209.253	214.674	183.294	174.916	221.677	170.553	173.731	186.342	154.833	193.499	207.996	167.783	166.906	171.338	157.146	176.563	149.95	163.246	144.391	146.552	135.344	118.939	154.072	118.964	144.375	147.877	135.318	134.807	167.652	143.495	122.551	130.037	106.685	106.386	118.642	118.206	135.607	135.502
631.867	282.087	269.905	281.383	254.876	243.935	225.9	217.642	204.425	185.318	181.568	210.125	246.619	134.626	208.452	221.322	168.897	219.283	170.324	176.36	167.473	172.335	214.205	158.462	197.815	165.218	175.278	182.549	185.233	163.246	167.04	171.917	157.441	154.08	188.605	158.619	113.438	152.976	152.54	132.442	142.038	148.278	160.259	118.426	129.877	111.011	114.079	131.846	117.526	133.281
632.108	255.222	188.933	224.227	233.276	201.877	221.792	185.399	176.907	204.622	185.351	187.611	198.043	211.035	176.106	164.207	182.972	174.034	177.137	143.084	154.833	172.335	173.847	167.783	151.452	125.444	126.926	161.6	149.95	131.18	130.235	126.824	124.296	97.3137	127.508	132.183	126.328	132.579	100.874	120.617	97.7968	129.146	113.124	120.748	90.45	115.637	107.234	115.933	92.6644	106.625
632.35	228.356	193.432	193.451	215.996	214.494	221.792	185.399	192.632	193.039	204.264	210.125	168.15	156.457	172.512	160.637	165.378	187.957	194.169	176.36	195.911	166.288	167.639	173.997	163.816	162.159	175.278	134.667	155.831	139.926	118.91	138.097	132.582	118.939	116.882	132.183	118.594	122.381	132.858	122.982	116.425	88.4887	136.691	118.426	129.877	101.76	109.516	88.6549	99.4448	99.9605
632.591	264.177	238.416	215.434	263.515	248.141	221.792	205.551	212.288	212.343	200.481	176.355	198.043	185.566	208.452	182.056	193.528	170.553	180.543	186.342	189.592	178.382	192.474	192.64	173.088	180.516	166.212	125.689	155.831	166.162	152.884	152.188	140.868	151.377	175.323	148.045	116.016	127.48	120.556	122.982	114.096	148.278	103.697	132.359	134.515	111.011	98.1078	100.021	124.306	104.403
632.832	223.879	242.914	237.417	185.757	189.26	180.72	193.46	184.769	131.267	181.568	221.381	179.36	171.011	179.7	185.625	179.453	139.227	187.356	196.325	157.993	166.288	158.325	186.426	148.361	152.98	151.102	152.623	141.13	151.586	164.209	163.462	129.82	113.533	140.79	126.895	103.125	112.182	137.779	108.792	104.782	100.447	113.124	109.138	111.323	127.2	102.671	97.7477	103.965	126.617
633.074	228.356	202.428	237.417	207.356	193.466	238.221	185.399	231.944	231.647	192.916	172.602	186.833	185.566	158.136	153.498	161.86	187.957	170.324	166.377	145.354	130.007	158.325	155.355	148.361	146.861	169.234	128.682	144.07	131.18	110.416	138.097	127.058	127.048	119.539	124.252	108.281	107.083	108.255	115.887	142.038	133.929	115.48	102.172	136.835	99.4475	109.516	84.1085	108.485	104.403
633.315	179.103	197.93	145.088	155.517	185.054	164.291	177.338	172.975	138.988	155.089	176.355	160.676	160.096	136.572	174.916	133.71	149.669	136.259	179.687	132.714	148.148	145.908	136.712	135.998	125.444	135.992	110.726	135.249	142.841	127.404	112.732	113.247	143.267	106.256	129.539	121.172	79.0376	127.937	120.617	90.8113	107.621	117.837	90.5613	92.7692	111.011	100.389	120.48	97.1847	66.6403
633.556	188.058	184.435	162.674	168.477	189.26	176.612	165.247	172.975	208.483	174.003	183.859	156.94	185.566	161.73	139.219	172.416	128.785	166.918	116.464	139.034	145.124	117.968	127.391	154.543	156.04	126.926	128.682	123.489	122.435	107.585	118.369	116.009	116.236	103.6	105.746	113.438	109.633	93.4925	108.792	90.8113	71.7476	73.059	85.9171	81.1731	85.5711	104.953	93.2013	90.4043	86.6324
633.798	214.924	229.419	241.813	220.316	180.848	184.827	233.764	204.425	189.179	177.785	168.85	153.203	178.289	176.106	160.637	119.635	160.111	180.543	149.739	135.874	148.148	167.639	146.033	173.088	156.04	157.146	143.645	135.249	137.01	164.209	155.007	121.534	135.158	175.323	129.539	113.438	127.48	118.096	113.522	121.082	131.537	84.8428	104.494	113.642	124.888	88.9815	95.4745	106.225	133.281
634.039	197.013	220.422	211.037	194.397	189.26	188.934	205.551	157.25	200.761	189.133	157.593	175.623	185.566	194.076	142.789	154.822	139.227	143.072	156.394	173.792	154.194	149.012	177.104	169.997	159.099	123.904	128.682	117.608	125.35	135.897	121.187	143.631	113.533	135.477	105.746	131.485	94.3352	127.937	94.6017	111.768	98.0551	94.2697	102.172	118.281	106.386	82.1368	90.9281	90.4043	93.2964
634.28	223.879	130.454	180.261	207.356	227.112	160.183	153.155	145.457	177.596	166.437	150.089	145.73	138.265	172.512	135.649	154.822	177.515	156.698	143.084	151.673	117.913	127.281	108.748	129.816	107.086	139.014	137.66	105.847	119.52	101.923	93.0041	138.106	97.3137	116.882	105.746	97.9689	104.534	86.1116	122.982	97.7968	107.621	103.697	88.2392	97.4077	83.2584	93.5447	90.9281	74.5836	97.7391
634.521	156.715	166.441	127.502	146.877	197.671	180.72	124.943	161.182	150.571	128.611	165.098	138.256	163.734	140.166	132.08	140.748	125.304	129.446	126.447	104.275	108.843	117.968	127.391	139.089	134.622	111.815	107.734	105.847	122.435	113.248	121.187	93.9123	86.5011	87.6616	103.102	118.594	117.282	115.636	96.9667	90.8113	88.4887	98.9832	99.8496	97.4077	83.2584	88.9815	97.7477	79.1038	108.846
634.763	170.148	211.425	162.674	172.797	151.408	151.969	145.095	184.769	142.849	139.959	146.337	190.57	145.542	125.79	139.219	151.304	128.785	163.511	123.119	126.395	133.031	173.847	142.926	120.544	143.801	139.014	110.726	141.13	113.69	107.585	149.37	99.4366	116.236	135.477	76.6659	95.3908	107.083	103.334	99.3317	111.768	107.621	106.053	109.138	76.5346	111.011	118.642	88.6549	81.3639	93.2964
635.004	228.356	265.406	206.64	220.316	218.7	238.221	197.49	165.113	212.343	174.003	221.381	205.516	207.397	176.106	164.207	182.972	156.631	149.885	159.722	173.792	151.171	149.012	146.033	176.179	152.98	129.948	170.578	123.489	113.69	161.378	143.734	124.296	135.158	119.539	89.8842	134.063	107.083	145.159	115.887	132.724	100.447	131.978	120.748	118.281	122.575	88.9815	118.206	126.566	128.838
635.245	188.058	220.422	189.054	185.757	193.466	172.505	149.125	200.494	162.153	219.395	138.832	186.833	160.096	140.166	164.207	116.117	163.592	143.072	153.067	135.874	166.288	161.43	167.783	139.089	156.04	145.058	140.652	147.01	160.331	130.235	124.005	135.344	132.455	138.133	111.033	113.438	114.732	93.4925	120.617	90.8113	88.4887	129.621	113.782	120.6	120.262	127.768	97.7477	97.1847	88.8538
635.486	197.013	166.441	180.261	228.956	151.408	139.647	181.368	145.457	142.849	147.524	138.832	138.256	134.626	140.166	114.231	112.598	135.746	143.072	116.464	132.714	114.89	121.072	121.177	132.907	131.563	139.014	119.704	123.489	128.265	87.7669	112.732	110.485	124.345	111.569	81.9532	113.438	91.7856	100.874	99.3317	109.439	74.1392	117.837	76.6288	81.1731	76.3202	102.671	102.294	90.4043	99.9605
635.728	201.491	157.444	153.881	159.837	142.996	168.398	181.368	153.319	158.292	174.003	116.319	171.886	138.265	140.166	132.08	137.229	125.304	98.7879	119.791	151.673	117.913	136.594	133.605	117.453	143.801	120.882	101.748	126.429	110.774	87.7669	98.6407	116.009	118.939	108.913	81.9532	128.906	99.4344	113.175	111.157	107.111	114.796	94.2697	69.6625	102.046	87.8839	98.1078	79.5621	76.8437	93.2964
635.969	161.193	179.936	158.278	159.837	138.791	147.862	157.186	133.663	142.849	155.089	123.823	112.1	156.457	168.918	153.498	112.598	160.111	166.918	129.774	113.755	117.913	130.386	158.462	105.089	91.788	129.948	116.711	82.3257	107.859	93.4293	126.824	118.771	116.236	119.539	116.321	97.9689	104.534	95.9529	108.792	93.1398	88.4887	96.6265	85.9171	90.45	64.7565	77.5736	79.5621	90.4043	88.8538
636.21	156.715	220.422	175.864	198.717	142.996	131.432	193.46	204.425	166.014	128.611	168.85	141.993	149.18	143.76	157.068	151.304	125.304	160.105	133.102	129.554	139.077	152.116	173.997	148.361	134.622	145.058	137.66	129.369	110.774	124.572	135.279	113.247	105.423	122.195	124.252	116.016	107.083	118.096	96.9667	107.111	107.621	117.837	95.2054	104.365	106.386	93.5447	72.7425	90.4043	93.2964
636.451	161.193	139.451	123.105	129.598	109.35	147.862	128.973	117.938	142.849	121.045	168.85	134.52	98.2406	118.602	124.94	105.561	121.824	98.7879	89.8436	107.435	111.867	90.0281	118.07	120.544	122.384	126.926	104.741	120.548	99.1139	101.923	93.0041	110.485	102.72	100.944	63.4477	77.3439	71.3888	113.175	85.1415	97.7968	83.7056	84.8428	65.0183	92.7692	80.9457	82.1368	70.4693	72.3235	71.083
636.693	174.625	139.451	167.071	172.797	134.585	135.54	124.943	106.144	115.824	158.872	150.089	138.256	120.072	143.76	124.94	126.673	128.785	153.292	166.377	123.235	139.077	93.1325	108.748	101.998	113.205	135.992	116.711	135.249	119.52	90.5981	107.096	82.8638	100.017	85.0052	74.0223	85.0783	96.8848	73.8099	80.4114	74.5119	100.447	94.2697	78.9508	97.4077	80.9457	70.7289	81.8353	88.1442	86.6324
636.934	147.76	130.454	149.485	164.157	130.379	102.682	137.034	157.25	119.684	139.959	123.823	138.256	98.2406	136.572	74.9641	144.266	142.708	122.633	143.084	120.075	123.96	117.968	108.748	126.725	122.384	135.992	104.741	85.2659	116.605	96.2605	118.369	118.771	89.2042	111.569	97.8152	103.125	101.984	100.874	96.9667	69.8549	86.0972	70.7023	81.2729	62.6192	76.3202	82.1368	86.3817	72.3235	77.747
637.175	152.237	148.448	140.691	133.918	109.35	135.54	141.064	169.044	154.432	128.611	123.823	119.573	105.518	140.166	128.51	137.229	97.459	81.7555	93.1711	123.235	108.843	124.177	102.534	92.7258	97.9072	108.793	125.689	94.0865	99.1139	107.585	93.0041	96.6744	94.6105	87.6616	100.459	92.8127	84.1368	105.794	80.4114	83.8259	66.9645	87.1995	74.3067	88.1307	83.2584	77.5736	63.6497	88.1442	64.419
637.416	179.103	121.457	131.898	151.197	117.762	123.218	100.76	102.213	92.6589	128.611	105.062	119.573	80.0479	86.2559	103.522	126.673	118.343	85.162	96.4987	94.7959	99.7729	127.281	118.07	86.5441	91.788	99.7272	104.741	102.907	72.8779	84.9357	87.3674	116.009	86.5011	69.0667	87.2405	123.75	79.0376	68.8893	78.0464	79.1689	102.838	80.1293	51.0858	92.7692	87.8839	52.4763	79.5621	81.3639	88.8538
637.657	143.282	143.949	149.485	142.558	142.996	106.789	161.216	117.938	131.267	117.263	123.823	130.783	138.265	140.166	107.092	87.9672	107.901	112.414	153.067	110.595	99.7729	96.237	74.5703	95.8166	113.205	84.6171	116.711	97.0267	87.4535	90.5981	81.7308	96.6744	97.3137	92.9744	116.321	97.9689	99.4344	81.1909	89.8716	79.1689	81.314	84.8428	55.73	60.3	71.6947	61.6026	72.7425	81.3639	82.1897
637.899	174.625	179.936	189.054	198.717	147.202	176.612	149.125	161.182	173.736	158.872	168.85	138.256	112.795	125.79	124.94	123.154	156.631	126.04	136.429	145.354	120.937	102.446	121.177	135.998	122.384	142.036	116.711	120.548	110.774	121.741	109.914	102.199	86.5011	95.6308	105.746	123.75	84.1368	93.4925	78.0464	83.8259	124.363	101.34	106.816	97.4077	78.6329	98.1078	68.196	83.624	93.2964
638.14	107.462	125.956	140.691	151.197	201.877	86.2526	157.186	98.2814	135.128	121.045	131.328	93.4165	123.71	143.76	167.777	126.673	104.42	136.259	99.8262	97.9557	139.077	124.177	121.177	67.9989	143.801	93.6832	110.726	97.0267	110.774	82.1045	98.6407	82.8638	108.126	82.3487	71.3786	92.8127	112.182	98.4132	94.6017	102.454	76.5308	94.2697	90.5613	102.046	50.8801	88.9815	68.196	58.7628	84.4111
638.381	111.939	125.956	153.881	103.678	159.819	119.111	120.912	117.938	138.988	102.132	131.328	141.993	101.879	122.196	110.661	84.4485	100.94	71.5361	119.791	91.636	78.6089	139.699	108.748	95.8166	113.205	105.771	68.8298	88.2061	93.2837	90.5981	98.6407	82.8638	89.2042	87.6616	84.5969	56.7188	86.6864	68.8893	82.7764	65.1979	81.314	70.7023	69.6625	69.5769	69.382	75.2921	81.8353	58.7628	71.083
638.622	107.462	121.457	65.9491	138.238	126.173	110.896	141.064	121.869	115.824	128.611	127.576	115.836	116.433	118.602	124.94	109.079	125.304	126.04	123.119	85.3163	105.82	96.237	96.32	98.9075	88.7284	129.948	95.7632	114.668	93.2837	93.4293	90.1857	96.6744	89.2042	100.944	84.5969	74.7657	71.3888	105.794	70.9512	81.4974	78.9224	65.9888	71.9846	76.5346	97.1348	68.4473	75.0157	79.1038	62.1976
638.863	107.462	166.441	197.847	155.517	142.996	160.183	165.247	161.182	115.824	136.176	105.062	115.836	141.903	132.978	117.801	102.042	128.785	115.82	119.791	110.595	114.89	102.446	108.748	101.998	113.205	93.6832	98.7558	111.728	81.6232	121.741	124.005	116.009	118.939	87.6616	84.5969	77.3439	94.3352	73.8099	96.9667	107.111	98.0551	87.1995	90.5613	99.7269	78.6329	79.8552	86.3817	94.9245	82.1897
639.104	120.894	116.959	114.312	120.958	130.379	106.789	133.003	90.4189	84.9374	128.611	146.337	127.046	98.2406	129.384	135.649	119.635	93.9783	115.82	113.136	139.034	93.7261	108.655	99.427	120.544	79.5496	108.793	116.711	105.847	107.859	101.923	95.8224	110.485	89.2042	87.6616	87.2405	97.9689	61.1904	100.874	78.0464	60.5409	86.0972	80.1293	76.6288	83.4923	83.2584	61.6026	77.2889	76.8437	71.083
639.346	134.327	134.952	109.915	146.877	105.144	115.003	165.247	149.388	111.963	132.393	116.319	127.046	83.6865	125.79	96.3824	112.598	59.1715	122.633	96.4987	94.7959	99.7729	133.49	102.534	92.7258	104.026	96.7052	98.7558	99.9669	75.793	70.7798	84.5491	74.5774	118.939	58.441	103.102	105.703	91.7856	95.9529	87.5065	60.5409	83.7056	89.5563	60.3742	74.2154	83.2584	75.2921	70.4693	67.8033	97.7391
639.587	116.417	125.956	145.088	116.638	126.173	131.432	128.973	117.938	119.684	113.48	138.832	153.203	130.988	115.008	99.9521	137.229	104.42	105.601	136.429	129.554	102.796	117.968	133.605	111.271	100.967	93.6832	110.726	94.0865	84.5384	101.923	101.459	104.961	97.3137	87.6616	74.0223	82.5001	99.4344	83.6512	63.8561	79.1689	88.4887	82.486	74.3067	74.2154	69.382	77.5736	68.196	74.5836	71.083
639.828	125.372	94.4666	145.088	185.757	96.7328	123.218	128.973	110.075	81.0766	102.132	101.31	89.6798	123.71	97.0379	110.661	112.598	83.5363	112.414	103.154	97.9557	90.7026	86.9237	90.1058	105.089	94.8476	105.771	98.7558	105.847	87.4535	110.416	84.5491	93.9123	91.9074	74.3795	66.0913	64.4532	66.2896	68.8893	73.3163	65.1979	66.9645	68.3456	55.73	67.2577	60.1311	86.6999	77.2889	49.7224	84.4111
640.069	134.327	161.943	114.312	168.477	159.819	139.647	149.125	66.8314	123.545	155.089	108.815	134.52	116.433	107.82	89.2429	91.4859	139.227	115.82	93.1711	107.435	102.796	102.446	108.748	123.634	107.086	105.771	95.7632	102.907	122.435	76.4421	73.2759	96.6744	105.423	108.913	76.6659	79.922	99.4344	88.5719	92.2366	83.8259	78.9224	82.486	71.9846	69.5769	67.0693	98.1078	36.3712	61.0229	79.9684
640.31	129.85	116.959	101.122	142.558	117.762	57.5017	133.003	133.663	111.963	83.2187	108.815	70.9965	87.325	79.0679	99.9521	140.748	149.669	88.5685	123.119	97.9557	123.96	96.237	102.534	123.634	82.6092	108.793	104.741	76.4453	87.4535	90.5981	84.5491	77.3396	70.2821	71.7231	74.0223	72.1876	76.488	63.9686	85.1415	55.8839	93.2719	84.8428	67.3404	76.5346	78.6329	66.1658	75.0157	85.8841	75.5257
640.551	89.5515	112.46	149.485	86.3985	100.939	90.3598	80.6082	106.144	135.128	98.3493	82.549	97.1531	72.7708	111.414	67.8246	95.0046	80.0556	91.975	83.1885	66.3571	84.6558	83.8193	80.7845	64.9081	76.49	84.6171	83.7928	102.907	104.944	70.7798	73.2759	80.1017	67.579	87.6616	50.2294	87.6564	63.74	81.1909	68.5862	55.8839	90.8803	51.8484	67.3404	53.3423	43.9419	66.1658	65.9228	45.2022	79.9684
640.792	143.282	116.959	145.088	99.3583	130.379	123.218	165.247	141.525	108.102	124.828	108.815	93.4165	105.518	118.602	107.092	102.042	97.459	98.7879	119.791	91.636	78.6089	145.908	83.8916	105.089	91.788	81.595	110.726	102.907	84.5384	82.1045	95.8224	96.6744	75.6884	77.0359	92.5279	95.3908	84.1368	71.3496	75.6813	72.1834	95.6635	80.1293	65.0183	85.8115	71.6947	45.6315	77.2889	58.7628	62.1976
641.034	161.193	134.952	123.105	90.7184	147.202	110.896	116.882	117.938	123.545	158.872	101.31	141.993	90.9635	143.76	128.51	98.5233	128.785	119.227	83.1885	94.7959	93.7261	130.386	105.641	101.998	104.026	123.904	107.734	88.2061	93.2837	101.923	84.5491	85.6259	100.017	82.3487	84.5969	87.6564	86.6864	83.6512	78.0464	79.1689	86.0972	77.7725	60.3742	78.8538	53.1929	79.8552	77.2889	67.8033	75.5257
641.275	107.462	103.463	127.502	103.678	117.762	119.111	88.669	90.4189	69.4942	105.915	123.823	89.6798	123.71	97.0379	74.9641	105.561	83.5363	95.3815	83.1885	82.1564	81.6324	93.1325	99.427	89.6349	100.967	84.6171	71.8224	99.9669	90.3686	65.1174	59.1844	93.9123	83.7979	61.0975	50.2294	61.8751	50.992	56.5876	89.8716	67.5264	76.5308	70.7023	58.0521	76.5346	74.0075	66.1658	52.2836	88.1442	57.755
641.516	111.939	143.949	74.7423	120.958	96.7328	102.682	88.669	82.5564	96.5197	64.3053	97.5579	97.1531	87.325	75.4739	71.3943	112.598	104.42	122.633	79.861	113.755	84.6558	83.8193	77.6774	108.18	85.6688	75.5509	89.778	76.4453	84.5384	84.9357	73.2759	77.3396	78.3916	66.4103	79.3096	67.0314	56.0912	76.2702	66.2212	60.5409	93.2719	73.059	65.0183	69.5769	69.382	77.5736	77.2889	56.5027	82.1897
641.757	89.5515	121.457	140.691	133.918	109.35	102.682	145.095	114.006	135.128	98.3493	90.0534	104.626	127.349	107.82	135.649	119.635	73.0942	95.3815	83.1885	91.636	108.843	86.9237	111.855	108.18	104.026	93.6832	113.719	94.0865	46.6418	90.5981	104.277	71.8153	91.9074	98.2872	95.1715	77.3439	81.5872	91.0322	66.2212	81.4974	69.356	63.6321	95.2054	74.2154	90.1966	77.5736	72.7425	76.8437	73.3044
641.998	170.148	116.959	149.485	73.4387	88.3212	127.325	100.76	125.8	96.5197	113.48	112.567	78.4698	138.265	104.226	110.661	133.71	121.824	95.3815	103.154	94.7959	96.7495	77.6105	93.2129	89.6349	116.265	114.837	89.778	85.2659	90.3686	93.4293	56.3661	102.199	78.3916	77.0359	103.102	82.5001	71.3888	95.9529	96.9667	74.5119	78.9224	61.2753	46.4417	67.2577	94.8221	75.2921	88.6549	81.3639	84.4111
642.239	76.1187	71.9746	79.1389	56.159	92.527	98.5744	72.5473	74.6939	46.3295	15.1307	41.2745	52.3132	50.9396	35.94	35.6972	45.743	62.6522	74.9426	46.5856	60.0374	48.3747	77.6105	74.5703	58.7263	58.1324	60.4408	59.852	61.7443	55.3872	42.4678	47.9112	74.5774	45.9537	47.8154	31.7238	38.6719	58.6408	49.2066	37.8407	48.8984	40.657	49.4916	34.8312	34.7884	48.5674	57.0394	27.2784	45.2022	59.9763
642.48	156.715	148.448	105.519	120.958	109.35	98.5744	108.821	125.8	115.824	105.915	97.5579	153.203	123.71	115.008	92.8127	109.079	132.266	91.975	109.809	97.9557	111.867	93.1325	93.2129	123.634	116.265	99.7272	107.734	82.3257	78.7081	93.4293	81.7308	85.6259	94.6105	71.7231	89.8842	82.5001	99.4344	76.2702	82.7764	62.8694	93.2719	80.1293	76.6288	76.5346	69.382	66.1658	61.3764	74.5836	71.083
642.721	89.5515	62.9778	83.5355	86.3985	71.4981	65.7162	80.6082	55.0376	77.2158	64.3053	48.7789	89.6798	58.2167	86.2559	78.5338	80.9299	87.0169	68.1296	33.2754	47.3979	90.7026	102.446	52.8206	80.3624	70.3708	90.6611	68.8298	67.6247	55.3872	53.7926	70.4576	74.5774	70.2821	74.3795	92.5279	64.4532	56.0912	54.1273	37.8407	62.8694	38.2654	51.8484	51.0858	60.3	62.4438	54.7579	59.1033	36.1617	51.0909
642.962	98.5066	103.463	79.1389	103.678	67.2924	69.8235	56.4257	82.5564	46.3295	52.9573	71.2923	63.5232	87.325	82.6619	99.9521	42.2243	80.0556	68.1296	66.5508	88.4762	84.6558	77.6105	68.3561	61.8172	97.9072	87.6391	95.7632	99.9669	52.4721	59.455	70.4576	69.0532	45.9537	63.7539	44.9421	59.297	56.0912	44.2859	52.0309	72.1834	64.5729	61.2753	55.73	41.7461	57.8183	38.7868	54.5568	76.8437	42.2055
643.203	76.1187	89.9682	79.1389	69.1188	88.3212	49.2872	60.4561	78.6251	69.4942	37.8267	45.0267	85.9432	61.8552	89.8499	53.5458	49.2617	83.5363	61.3167	76.5334	53.7177	57.445	55.8795	68.3561	46.3629	39.7748	30.2204	59.852	61.7443	20.4058	45.299	42.2746	60.7668	48.6568	53.1282	31.7238	48.9845	40.7936	46.7463	33.1106	60.5409	57.3981	37.7079	48.7638	39.4269	41.6292	43.35	50.0104	36.1617	46.6482
643.444	53.7309	125.956	105.519	95.0384	105.144	90.3598	88.669	98.2814	96.5197	87.0013	82.549	108.363	90.9635	61.0979	64.2549	87.9672	73.0942	95.3815	69.8783	88.4762	72.5621	58.9839	65.249	67.9989	79.5496	69.5069	98.7558	70.5649	75.793	79.2733	67.6393	63.5289	45.9537	45.159	44.9421	51.5626	89.236	49.2066	75.6813	58.2124	64.5729	58.9186	51.0858	46.3846	41.6292	73.0105	65.9228	56.5027	39.9842
643.685	76.1187	62.9778	101.122	56.159	117.762	73.9308	76.5777	62.9001	84.9374	90.784	86.3012	67.2599	72.7708	68.2859	57.1155	66.8551	62.6522	71.5361	73.2059	66.3571	48.3747	37.253	55.9277	71.0898	64.2516	72.5289	53.8668	29.402	46.6418	59.455	59.1844	60.7668	70.2821	47.8154	44.9421	67.0314	58.6408	41.8256	54.3959	48.8984	47.8317	37.7079	25.5429	39.4269	50.8801	52.4763	38.6444	61.0229	57.755
643.927	58.2084	98.965	30.7762	51.8391	63.0866	78.038	104.791	98.2814	27.0255	68.088	30.0178	63.5232	61.8552	35.94	78.5338	87.9672	132.266	78.3491	36.6029	75.8367	81.6324	46.5663	59.0348	71.0898	73.4304	72.5289	65.8372	49.9835	64.1325	56.6238	53.5478	60.7668	72.9853	58.441	55.5167	64.4532	35.6944	61.5083	49.6659	41.9129	40.657	56.5618	65.0183	51.0231	60.1311	43.35	47.7372	54.2426	44.4269
644.168	116.417	80.9714	39.5695	77.7587	46.2635	53.3944	68.5169	90.4189	69.4942	64.3053	90.0534	52.3132	58.2167	68.2859	57.1155	70.3738	73.0942	51.0972	33.2754	75.8367	39.3045	40.3574	55.9277	55.6355	45.894	93.6832	68.8298	58.8041	61.2174	59.455	56.3661	55.2425	59.4695	53.1282	81.9532	56.7188	61.1904	51.6669	49.6659	41.9129	38.2654	37.7079	53.4079	46.3846	39.3165	50.1947	61.3764	33.9016	46.6482
644.409	89.5515	62.9778	74.7423	77.7587	88.3212	69.8235	72.5473	47.1751	69.4942	90.784	60.0356	85.9432	90.9635	79.0679	64.2549	63.3364	76.5749	78.3491	66.5508	72.6769	48.3747	83.8193	52.8206	89.6349	88.7284	84.6171	80.8002	70.5649	84.5384	45.299	56.3661	60.7668	37.8442	55.7846	50.2294	61.8751	71.3888	41.8256	75.6813	65.1979	31.0906	54.2051	44.1196	67.2577	41.6292	52.4763	45.464	63.283	62.1976
644.65	67.1636	98.965	65.9491	86.3985	105.144	78.038	92.6994	117.938	73.355	52.9573	56.2834	85.9432	58.2167	75.4739	85.6732	77.4112	59.1715	88.5685	86.516	63.1973	66.5153	43.4618	77.6774	49.4537	52.0132	90.6611	80.8002	67.6247	84.5384	62.2862	50.7295	63.5289	48.6568	69.0667	50.2294	74.7657	63.74	44.2859	59.126	60.5409	40.657	49.4916	55.73	46.3846	55.5056	25.0973	40.9176	56.5027	53.3123
644.891	85.0739	71.9746	114.312	90.7184	92.527	78.038	88.669	62.9001	61.7726	71.8707	93.8056	67.2599	72.7708	57.5039	82.1035	56.299	80.0556	78.3491	79.861	66.3571	87.6792	55.8795	77.6774	80.3624	73.4304	60.4408	86.7854	91.1463	37.8965	62.2862	70.4576	52.4804	48.6568	61.0975	66.0913	51.5626	76.488	49.2066	47.3008	58.2124	57.3981	49.4916	46.4417	67.2577	46.2547	47.9131	54.5568	58.7628	53.3123
645.132	58.2084	62.9778	61.5525	86.3985	100.939	110.896	72.5473	82.5564	65.6334	71.8707	67.54	63.5232	83.6865	64.6919	74.9641	73.8925	80.0556	74.9426	59.8957	47.3979	69.5387	71.4016	59.0348	21.636	52.0132	66.4848	44.889	55.8639	23.3209	79.2733	39.4563	55.2425	48.6568	63.7539	37.0111	54.1407	61.1904	27.0636	28.3805	62.8694	62.1813	56.5618	39.4754	48.7038	41.6292	47.9131	47.7372	42.9421	48.8696
645.373	94.029	85.4698	65.9491	73.4387	88.3212	73.9308	88.669	51.1063	92.6589	37.8267	101.31	108.363	90.9635	79.0679	57.1155	77.4112	100.94	88.5685	43.258	37.9183	60.4684	65.1928	83.8916	86.5441	67.3112	54.3967	47.8816	64.6845	78.7081	59.455	39.4563	55.2425	70.2821	45.159	58.1604	64.4532	61.1904	66.4289	49.6659	65.1979	50.2233	49.4916	44.1196	51.0231	41.6292	52.4763	40.9176	36.1617	62.1976
645.614	67.1636	62.9778	70.3457	90.7184	71.4981	78.038	76.5777	114.006	73.355	87.0013	18.7611	82.2065	58.2167	71.8799	67.8246	66.8551	69.6136	68.1296	43.258	72.6769	36.2811	49.6707	34.178	77.2715	61.192	87.6391	59.852	91.1463	64.1325	73.6109	64.821	77.3396	56.7663	55.7846	52.8731	43.8282	63.74	54.1273	66.2212	69.8549	47.8317	44.7781	53.4079	55.6615	55.5056	47.9131	61.3764	51.9825	51.0909
645.855	49.2533	44.9841	39.5695	90.7184	46.2635	82.1453	92.6994	43.2438	46.3295	22.696	86.3012	85.9432	65.4938	68.2859	78.5338	42.2243	104.42	88.5685	66.5508	60.0374	78.6089	71.4016	65.249	40.1812	48.9536	72.5289	47.8816	58.8041	72.8779	39.6367	67.6393	58.0047	70.2821	58.441	42.2985	69.6095	40.7936	59.0479	61.4911	25.6135	35.8738	56.5618	30.1871	48.7038	64.7565	59.321	40.9176	47.4623	46.6482
646.096	116.417	71.9746	105.519	60.479	92.527	45.1799	100.76	74.6939	84.9374	68.088	52.5311	82.2065	72.7708	53.91	89.2429	59.8177	80.0556	37.4713	99.8262	75.8367	63.4918	68.2972	65.249	74.1806	79.5496	87.6391	74.815	94.0865	81.6232	65.1174	47.9112	46.9562	56.7663	58.441	66.0913	79.922	33.1448	73.8099	59.126	55.8839	43.0486	49.4916	41.7975	46.3846	57.8183	59.321	40.9176	63.283	64.419
646.337	80.5963	53.9809	43.9661	51.8391	75.7039	57.5017	64.4865	47.1751	61.7726	52.9573	56.2834	44.8399	58.2167	71.8799	42.8366	66.8551	100.94	81.7555	69.8783	37.9183	42.3279	43.4618	55.9277	61.8172	45.894	63.4628	71.8224	49.9835	67.0477	67.9486	56.3661	60.7668	45.9537	53.1282	44.9421	43.8282	48.4424	49.2066	54.3959	41.9129	38.2654	44.7781	58.0521	39.4269	50.8801	36.5052	72.7425	51.9825	35.5415
646.578	53.7309	76.473	92.3287	64.7989	96.7328	102.682	84.6386	62.9001	61.7726	18.9133	86.3012	89.6798	80.0479	86.2559	92.8127	70.3738	41.7681	61.3167	56.5682	44.2381	45.3513	62.0884	80.7845	61.8172	82.6092	81.595	59.852	73.5051	75.793	56.6238	53.5478	77.3396	56.7663	39.8462	34.3675	30.9376	58.6408	29.524	35.4756	55.8839	59.7897	42.4214	62.6963	37.1077	55.5056	50.1947	63.6497	49.7224	46.6482
646.819	22.3879	49.4825	13.1898	56.159	46.2635	69.8235	40.3041	23.5875	46.3295	34.044	82.549	63.5232	32.7469	64.6919	42.8366	45.743	55.6908	64.7231	59.8957	60.0374	60.4684	40.3574	62.1419	64.9081	36.7152	57.4187	47.8816	41.1628	61.2174	59.455	45.0929	22.097	37.8442	15.9385	42.2985	46.4063	53.5416	36.9049	26.0155	41.9129	45.4402	63.6321	46.4417	46.3846	37.0037	31.9421	18.1856	9.04043	55.5336
647.06	80.5963	94.4666	61.5525	95.0384	109.35	20.5363	108.821	94.3502	81.0766	60.5227	82.549	82.2065	80.0479	93.4439	78.5338	98.5233	59.1715	61.3167	66.5508	60.0374	51.3982	37.253	71.4632	83.4532	76.49	24.1763	71.8224	67.6247	37.8965	67.9486	67.6393	49.7183	51.36	71.7231	47.5857	54.1407	50.992	31.9843	61.4911	44.2414	33.4822	58.9186	55.73	67.2577	69.382	59.321	59.1033	58.7628	26.6561
647.301	13.4327	40.4857	30.7762	51.8391	109.35	61.609	64.4865	47.1751	73.355	60.5227	30.0178	59.7865	65.4938	68.2859	67.8246	56.299	59.1715	40.8778	56.5682	41.0782	42.3279	68.2972	80.7845	33.9995	61.192	36.2644	38.9038	67.6247	46.6418	42.4678	28.1831	46.9562	45.9537	39.8462	34.3675	28.3594	35.6944	44.2859	37.8407	44.2414	35.8738	37.7079	25.5429	37.1077	41.6292	34.2237	43.1908	33.9016	57.755
647.541	76.1187	76.473	83.5355	38.8793	63.0866	98.5744	76.5777	62.9001	42.4687	52.9573	52.5311	59.7865	80.0479	57.5039	60.6852	59.8177	52.2102	61.3167	36.6029	63.1973	51.3982	80.7149	59.0348	86.5441	82.6092	66.4848	41.8964	44.1031	55.3872	50.9614	70.4576	63.5289	51.36	58.441	42.2985	59.297	38.244	59.0479	52.0309	60.5409	35.8738	56.5618	51.0858	55.6615	46.2547	66.1658	38.6444	54.2426	53.3123
647.782	53.7309	49.4825	57.1559	69.1188	79.9097	49.2872	88.669	43.2438	84.9374	64.3053	67.54	78.4698	36.3854	53.91	60.6852	49.2617	76.5749	71.5361	33.2754	53.7177	42.3279	52.7751	62.1419	55.6355	76.49	48.3526	62.8446	85.2659	67.0477	39.6367	53.5478	52.4804	78.3916	45.159	60.804	43.8282	63.74	39.3653	52.0309	67.5264	47.8317	47.1349	51.0858	53.3423	34.691	47.9131	15.9124	47.4623	28.8775
648.023	71.6412	80.9714	70.3457	38.8793	67.2924	53.3944	72.5473	78.6251	34.7471	52.9573	71.2923	82.2065	47.301	71.8799	35.6972	59.8177	41.7681	47.6907	36.6029	31.5986	51.3982	55.8795	31.0709	49.4537	45.894	39.2865	53.8668	61.7443	58.3023	39.6367	31.0013	46.9562	48.6568	50.4718	63.4477	48.9845	22.9464	39.3653	47.3008	53.5554	59.7897	49.4916	32.5092	46.3846	34.691	20.5342	25.0052	42.9421	39.9842
[truncated: 229 more columns]

## Sheet: Figure 2d
AEF spectra for the RC-PSP and αRC-PSP
Wavelength (nm)	AEF (RC-RSP)	AEF (αRC-RSP)
400	0.184116	0.144238
400.5	0.190574	0.146951
401	0.196266	0.149841
401.5	0.199534	0.152664
402	0.200304	0.15533
402.5	0.200155	0.157964
403	0.201334	0.160849
403.5	0.205333	0.164247
404	0.211939	0.168264
404.5	0.219365	0.172785
405	0.225338	0.177554
405.5	0.228532	0.182328
406	0.229404	0.187043
406.5	0.229944	0.191858
407	0.232466	0.197085
407.5	0.23821	0.203012
408	0.246566	0.209764
408.5	0.255418	0.21723
409	0.262412	0.225152
409.5	0.266376	0.233274
410	0.268046	0.241527
410.5	0.269679	0.250079
411	0.273737	0.259284
411.5	0.281445	0.269505
412	0.292041	0.280944
412.5	0.303198	0.293552
413	0.31235	0.307089
413.5	0.318198	0.321277
414	0.3215	0.336002
414.5	0.324695	0.351427
415	0.330565	0.367956
415.5	0.34064	0.386087
416	0.354328	0.406194
416.5	0.369173	0.428392
417	0.382226	0.452529
417.5	0.391699	0.478335
418	0.398017	0.505636
418.5	0.403681	0.534554
419	0.411962	0.565545
419.5	0.425129	0.599295
420	0.443187	0.636492
420.5	0.463801	0.677611
421	0.483511	0.722772
421.5	0.49961	0.771854
422	0.511663	0.824668
422.5	0.521883	0.881273
423	0.534076	0.942119
423.5	0.551727	1.0081
424	0.576131	1.08034
424.5	0.605663	1.15992
425	0.636522	1.2476
425.5	0.664684	1.34369
426	0.688076	1.4482
426.5	0.707812	1.56108
427	0.727888	1.6826
427.5	0.753322	1.81351
428	0.78771	1.95513
428.5	0.831358	2.10901
429	0.881007	2.27659
429.5	0.931392	2.45882
430	0.97789	2.65589
430.5	1.01907	2.86737
431	1.05782	3.09248
431.5	1.10037	3.3305
432	1.15361	3.5812
432.5	1.22194	3.84487
433	1.30504	4.12199
433.5	1.39796	4.4131
434	1.49339	4.7179
434.5	1.58546	5.0351
435	1.67315	5.3624
435.5	1.76178	5.69691
436	1.86155	6.03563
436.5	1.9838	6.37635
437	2.13629	6.71805
437.5	2.31983	7.061
438	2.52806	7.40644
438.5	2.75063	7.75588
439	2.97901	8.11052
439.5	3.21239	8.47088
440	3.46102	8.83664
440.5	3.74531	9.20739
441	4.09036	9.58327
441.5	4.51826	9.96594
442	5.04064	10.359
442.5	5.65619	10.7677
443	6.35392	11.1989
443.5	7.12312	11.659
444	7.96622	12.1538
444.5	8.91	12.6872
445	10.0099	13.261
445.5	11.343	13.876
446	12.9905	14.5325
446.5	15.0107	15.2314
447	17.4114	15.9751
447.5	20.1281	16.7662
448	23.016	17.6059
448.5	25.8604	18.4913
449	28.4041	19.4117
449.5	30.3889	20.3463
450	31.5991	21.2616
450.5	31.9016	22.1131
451	31.2686	22.8475
451.5	29.7826	23.4085
452	27.6182	23.7427
452.5	25.0098	23.8071
453	22.2105	23.5755
453.5	19.4505	23.0417
454	16.9069	22.2218
454.5	14.6864	21.152
455	12.825	19.8842
455.5	11.3006	18.4798
456	10.055	17.0028
456.5	9.01662	15.5134
457	8.12042	14.0624
457.5	7.32021	12.6881
458	6.59208	11.4157
458.5	5.93076	10.2575
459	5.3417	9.21565
459.5	4.83192	8.28516
460	4.40318	7.45684
460.5	4.04896	6.72001
461	3.75508	6.06434
461.5	3.50347	5.48077
462	3.27685	4.96165
462.5	3.06273	4.50067
463	2.85542	4.09219
463.5	2.65572	3.73093
464	2.46861	3.41155
464.5	2.30016	3.12878
465	2.15455	2.87751
465.5	2.03228	2.65304
466	1.92999	2.45132
466.5	1.84159	2.26913
467	1.76025	2.10403
467.5	1.68046	1.95428
468	1.5994	1.81861
468.5	1.51729	1.69593
469	1.43674	1.58519
469.5	1.36145	1.4853
470	1.29462	1.39499
470.5	1.23785	1.31298
471	1.19055	1.23805
471.5	1.15036	1.16913
472	1.11389	1.10539
472.5	1.07787	1.04629
473	1.04015	0.991484
473.5	1.00019	0.940787
474	0.959019	0.894067
474.5	0.918713	0.851172
475	0.881539	0.811861
475.5	0.849194	0.775805
476	0.82222	0.742592
476.5	0.79992	0.711792
477	0.780638	0.683016
477.5	0.762309	0.655957
478	0.743158	0.630424
478.5	0.722188	0.606331
479	0.699399	0.583675
479.5	0.675724	0.562496
480	0.652593	0.542818
480.5	0.631474	0.524624
481	0.613371	0.507833
481.5	0.598521	0.492299
482	0.58638	0.47783
482.5	0.575809	0.464232
483	0.565483	0.451334
483.5	0.554262	0.439015
484	0.541558	0.42723
484.5	0.527427	0.415981
485	0.51253	0.405327
485.5	0.497865	0.395341
486	0.484448	0.386078
486.5	0.472996	0.377555
487	0.46371	0.369736
487.5	0.456266	0.362541
488	0.4499	0.355842
488.5	0.443703	0.349523
489	0.436846	0.343471
489.5	0.428857	0.337626
490	0.419694	0.331976
490.5	0.409761	0.326542
491	0.399751	0.321405
491.5	0.390402	0.316643
492	0.382322	0.312328
492.5	0.375765	0.30849
493	0.370614	0.305114
493.5	0.366419	0.302144
494	0.362527	0.299491
494.5	0.358299	0.297053
495	0.353269	0.294729
495.5	0.34728	0.29247
496	0.340491	0.290261
496.5	0.333337	0.288151
497	0.326373	0.286213
497.5	0.320125	0.284541
498	0.314919	0.283222
498.5	0.310845	0.28232
499	0.307683	0.281832
499.5	0.305027	0.281716
500	0.30238	0.281898

## Sheet: Figure 2e
FEF spectra for the RC-PSP and αRC-PSP
Excitation wavelgnth (nm)	401	402	403	404	405	406	407	408	409	410	411	412	413	414	415	416	417	418	419	420	421	422	423	424	425	426	427	428	429	430	431	432	433	434	435	436	437	438	439	440	441	442	443	444	445	446	447	448	449
FEF (RC-RSP)	0.56897	0.56062	0.56503	0.55453	0.56079	0.57418	0.58631	0.57928	0.58839	0.60215	0.61034	0.62546	0.63687	0.64807	0.65784	0.67003	0.68235	0.70046	0.70434	0.74189	0.75618	0.77583	0.80958	0.85345	0.87994	0.90243	0.95088	0.99513	1.03276	1.07038	1.11404	1.18249	1.2529	1.32324	1.40472	1.4914	1.55818	1.64935	1.74418	1.85862	1.99995	2.12909	2.30663	2.48349	2.64859	2.88805	3.13979	3.42485	3.76193
FEF (αRC-RSP)	0.971385	0.955415	0.924615	0.888825	0.857074	0.827965	0.804273	0.788394	0.779383	0.77573	0.775017	0.777401	0.784475	0.791417	0.80676	0.824294	0.844598	0.873228	0.906886	0.944743	0.988398	1.04317	1.11097	1.18448	1.26376	1.35345	1.45491	1.56206	1.67894	1.80276	1.95274	2.13308	2.34485	2.59486	2.86948	3.17388	3.52869	3.93156	4.43369	5.03284	5.74777	6.5929	7.56873	8.6222	9.84259	11.2229	12.8231	14.4887	16.2817
[truncated: 41 more columns]

## Sheet: Figure 3b
FEF spectrum of the red RC-PSP, reflectance spectrum of the emDBR that constitutes the RC, intrinsic CQD fluorescence spectrum (with no RC)
Excitation wavelength (nm)	FEF		Wavelength (nm)	R		Wavelength (nm)	FL (normalized)
400	1.06818		300	0.25281		550.243	0.00494
401	1.02899		301	0.23003		550.486	0.00366
402	1.05926		302	0.22853		550.729	0.00108
403	0.94891		303	0.23128		550.972	0.00494
404	0.96947		304	0.21881		551.215	0.01009
405	0.91935		305	0.19196		551.458	0.00108
406	0.79389		306	0.16566		551.701	0.00366
407	0.78626		307	0.16031		551.943	-0.000205963
408	0.77165		308	0.17302		552.186	-0.000205963
409	0.71667		309	0.18472		552.429	0.00237
410	0.62698		310	0.17938		552.672	0.00366
411	0.51613		311	0.1573		552.915	0.00494
412	0.5873		312	0.13467		553.158	0.00494
413	0.49219		313	0.12396		553.401	0.00494
414	0.4878		314	0.13106		553.644	0.00237
415	0.40625		315	0.14502		553.887	-0.000205963
416	0.47154		316	0.14905		554.13	0.00237
417	0.37405		317	0.13747		554.373	0.00494
418	0.4127		318	0.11742		554.616	0.00494
419	0.34921		319	0.10083		554.859	0.00366
420	0.344		320	0.10378		555.102	0.00366
421	0.35246		321	0.12109		555.345	0.00366
422	0.35772		322	0.14084		555.588	0.00108
423	0.35156		323	0.15034		555.83	0.00366
424	0.34711		324	0.14252		556.073	0.00237
425	0.31148		325	0.12198		556.316	0.00366
426	0.36283		326	0.10057		556.559	0.00366
427	0.32773		327	0.0899		556.802	0.00623
428	0.376		328	0.09433		557.045	0.00237
429	0.37607		329	0.10959		557.288	0.00366
430	0.38739		330	0.12315		557.531	0.00237
431	0.34426		331	0.12801		557.774	0.00108
432	0.375		332	0.11951		558.016	0.00366
433	0.44715		333	0.106		558.259	0.00494
434	0.40179		334	0.09193		558.502	0.00237
435	0.51818		335	0.08667		558.745	0.00494
436	0.46729		336	0.09337		558.988	0.00237
437	0.48696		337	0.10442		559.231	0.00494
438	0.47458		338	0.1163		559.474	0.00494
439	0.61739		339	0.12216		559.716	0.00366
440	0.57944		340	0.1187		559.959	0.00494
441	0.68376		341	0.10637		560.202	0.00752
442	0.82569		342	0.09425		560.445	0.00237
443	0.88182		343	0.0878		560.688	0.00108
444	1.00909		344	0.09073		560.93	0.00752
445	1.21429		345	0.10327		561.173	0.00494
446	1.17647		346	0.11917		561.416	0.00623
447	1.6036		347	0.13403		561.659	0.0088
448	2		348	0.14432		561.902	0.00366
449	2.17857		349	0.14679		562.144	0.00752
450	2.5913		350	0.14203		562.387	0.00494
451	3.27103		351	0.13254		562.63	0.00494
452	3.56637		352	0.11917		562.873	0.00494
453	3.94872		353	0.10411		563.116	0.00494
454	4.59649		354	0.09146		563.358	0.00366
455	5.25688		355	0.08304		563.601	0.00623
456	5.12195		356	0.07697		563.844	0.00752
457	5.78761		357	0.07365		564.087	0.0088
458	6.10435		358	0.07388		564.329	0.0088
459	6.32203		359	0.07755		564.572	0.0088
460	6.64655		360	0.08307		564.815	0.00752
461	6.70175		361	0.09004		565.058	0.0088
462	6.73276		362	0.09686		565.3	0.00494
463	6.30252		363	0.10272		565.543	0.00623
464	6.07438		364	0.10641		565.786	0.01009
465	5.73554		365	0.10794		566.029	0.00366
466	5.52137		366	0.10582		566.271	0.00366
467	4.97479		367	0.10034		566.514	0.0088
468	4.42017		368	0.09274		566.757	0.00623
469	4.00855		369	0.08493		566.999	0.01395
470	3.56667		370	0.07993		567.242	0.00752
471	3.22727		371	0.08215		567.485	0.01009
472	2.74775		372	0.09154		567.727	0.00752
473	2.16379		373	0.10699		567.97	0.01138
474	1.96296		374	0.12668		568.213	0.0088
475	1.67327		375	0.14651		568.456	0.0088
476	1.42857		376	0.16176		568.698	0.01267
477	1.24468		377	0.16928		568.941	0.00752
478	0.98095		378	0.16698		569.183	0.01395
479	0.75		379	0.15526		569.426	0.0088
480	0.84444		380	0.13771		569.669	0.01524
481	0.6087		381	0.11957		569.911	0.0088
482	0.51685		382	0.10789		570.154	0.0088
483	0.44706		383	0.10924		570.397	0.01395
484	0.4875		384	0.12384		570.639	0.01653
485	0.45333		385	0.14838		570.882	0.01653
486	0.49315		386	0.17355		571.125	0.01782
487	0.46269		387	0.19173		571.367	0.01138
488	0.36667		388	0.19687		571.61	0.01138
489	0.45098		389	0.1857		571.852	0.01524
490	0.45833		390	0.15855		572.095	0.01524
491	0.43902		391	0.12314		572.338	0.0191
492	0.38235		392	0.09233		572.58	0.0191
493	0.41935		393	0.08078		572.823	0.01653
494	0.40909		394	0.09888		573.065	0.01782
495	0.35		395	0.1431		573.308	0.01267
			396	0.19905		573.551	0.02039
			397	0.24533		573.793	0.0191
			398	0.27132		574.036	0.01395
			399	0.2724		574.278	0.02296
			400	0.24631		574.521	0.01782
			401	0.19601		574.763	0.02296
			402	0.13455		575.006	0.02425
			403	0.0957		575.249	0.02554
			404	0.10825		575.491	0.02811
			405	0.17624		575.734	0.02554
			406	0.27527		575.976	0.02683
			407	0.36075		576.219	0.0294
			408	0.41557		576.461	0.02554
			409	0.42761		576.704	0.02296
			410	0.38805		576.946	0.02425
			411	0.2948		577.189	0.03584
			412	0.17		577.431	0.03841
			413	0.13177		577.674	0.02683
			414	0.27866		577.916	0.03069
			415	0.51462		578.159	0.03069
			416	0.68341		578.401	0.03326
			417	0.77608		578.644	0.03455
			418	0.81326		578.886	0.03326
			419	0.80116		579.129	0.04485
			420	0.69388		579.371	0.04871
			421	0.43362		579.614	0.04485
			422	0.59555		579.856	0.04485
			423	0.90811		580.099	0.04614
			424	0.97678		580.341	0.05386
			425	0.99167		580.583	0.04227
			426	0.99648		580.826	0.05257
			427	0.99814		581.068	0.05386
			428	0.99892		581.311	0.05386
			429	0.99933		581.553	0.05386
			430	0.99947		581.796	0.06416
			431	0.99971		582.038	0.04871
			432	0.99974		582.28	0.0603
			433	0.99974		582.523	0.05901
			434	0.99968		582.765	0.05772
			435	0.99983		583.008	0.06673
			436	0.99983		583.25	0.07059
			437	0.9998		583.492	0.07188
			438	0.99982		583.735	0.07059
			439	0.99986		583.977	0.08604
			440	0.99988		584.22	0.08089
			441	0.99986		584.462	0.07574
			442	0.99989		584.704	0.09376
			443	0.99989		584.947	0.0796
			444	0.99992		585.189	0.08089
			445	0.99989		585.431	0.09119
			446	0.99986		585.674	0.09763
			447	0.99992		585.916	0.09891
			448	0.99989		586.158	0.09505
			449	0.99994		586.401	0.11179
			450	0.99985		586.643	0.11179
			451	0.99988		586.885	0.11951
			452	0.99988		587.128	0.11436
			453	0.99995		587.37	0.11436
			454	0.99986		587.612	0.1208
			455	0.99991		587.855	0.13238
			456	0.99991		588.097	0.13238
			457	0.99995		588.339	0.14526
			458	0.99989		588.581	0.14654
			459	0.99994		588.824	0.14654
			460	0.99992		589.066	0.15427
			461	0.99994		589.308	0.15555
			462	0.99988		589.55	0.16971
			463	0.99991		589.793	0.17357
			464	0.99992		590.035	0.18001
			465	0.99995		590.277	0.17486
			466	0.99989		590.519	0.16843
			467	0.99988		590.762	0.18773
			468	0.99995		591.004	0.19417
			469	0.99989		591.246	0.18259
			470	0.99991		591.488	0.19546
			471	0.99991		591.731	0.19288
			472	0.99992		591.973	0.20962
			473	0.99994		592.215	0.21605
			474	0.99991		592.457	0.21992
			475	0.99991		592.699	0.23794
			476	0.99994		592.942	0.24309
			477	0.99988		593.184	0.2418
			478	0.99989		593.426	0.24309
			479	0.99991		593.668	0.25339
			480	0.99988		593.91	0.25982
			481	0.99992		594.153	0.27398
			482	0.99992		594.395	0.26883
			483	0.99991		594.637	0.28299
			484	0.99991		594.879	0.29458
			485	0.99992		595.121	0.29329
			486	0.99997		595.363	0.31904
			487	0.99994		595.606	0.29973
			488	0.99994		595.848	0.30874
			489	0.99992		596.09	0.33835
			490	0.99994		596.332	0.34092
			491	0.99992		596.574	0.33835
			492	0.99992		596.816	0.34864
			493	0.99994		597.058	0.36409
			494	0.99992		597.3	0.3731
			495	0.99992		597.542	0.35765
			496	0.99992		597.785	0.39756
			497	0.99989		598.027	0.38469
			498	0.99991		598.269	0.404
			499	0.99986		598.511	0.41043
			500	0.99989		598.753	0.41687
			501	0.99985		598.995	0.43618
			502	0.99985		599.237	0.42202
			503	0.9998		599.479	0.43875
			504	0.99976		599.721	0.43746
			505	0.99973		599.963	0.45806
			506	0.99962		600.205	0.46321
			507	0.99953		600.447	0.48123
			508	0.99934		600.689	0.47866
			509	0.99905		600.931	0.50698
			510	0.99864		601.173	0.5044
			511	0.99792		601.415	0.50826
			512	0.99663		601.657	0.525
			513	0.99431		601.899	0.53401
			514	0.98978		602.141	0.53787
			515	0.97928		602.383	0.54045
			516	0.95488		602.625	0.55718
			517	0.8744		602.867	0.56877
			518	0.62346		603.109	0.59194
			519	0.20213		603.351	0.5752
			520	0.27733		603.593	0.60481
			521	0.548		603.835	0.6061
			522	0.66171		604.077	0.60996
			523	0.7016		604.319	0.60481
			524	0.69772		604.561	0.63442
			525	0.65933		604.803	0.64214
			526	0.5869		605.045	0.64729
			527	0.46492		605.287	0.6357
			528	0.30748		605.529	0.6666
			529	0.1445		605.771	0.6769
			530	0.06633		606.013	0.70264
			531	0.11354		606.255	0.70264
			532	0.23329		606.497	0.70393
			533	0.36667		606.738	0.70135
			534	0.46591		606.98	0.71809
			535	0.53253		607.222	0.70779
			536	0.57126		607.464	0.7477
			537	0.59175		607.706	0.73611
			538	0.59381		607.948	0.75799
			539	0.58041		608.19	0.75671
			540	0.54938		608.432	0.77602
			541	0.5038		608.674	0.77859
			542	0.44026		608.915	0.79661
			543	0.35356		609.157	0.7876
			544	0.26003		609.399	0.8185
			545	0.16432		609.641	0.81335
			546	0.082		609.883	0.81335
			547	0.04472		610.125	0.8378
			548	0.05939		610.366	0.84167
			549	0.11559		610.608	0.84038
			550	0.19481		610.85	0.82751
			551	0.27872		611.092	0.84295
			552	0.34818		611.334	0.87385
			553	0.4081		611.575	0.8584
			554	0.45341		611.817	0.86098
			555	0.48615		612.059	0.88543
			556	0.51018		612.301	0.88801
			557	0.52281		612.543	0.91118
			558	0.5262		612.784	0.87642
			559	0.52116		613.026	0.93177
			560	0.50716		613.268	0.94079
			561	0.48592		613.51	0.92405
			562	0.45497		613.751	0.90603
			563	0.41513		613.993	0.91504
			564	0.36784		614.235	0.96009
			565	0.31093		614.477	0.9189
			566	0.25131		614.718	0.93692
			567	0.19087		614.96	0.96782
			568	0.13554		615.202	0.97297
			569	0.09221		615.444	0.96653
			570	0.06613		615.685	0.96009
			571	0.06091		615.927	0.95752
			572	0.07654		616.169	0.95495
			573	0.10754		616.41	0.98713
			574	0.14967		616.652	0.95108
			575	0.19594		616.894	0.97425
			576	0.23875		617.135	0.97554
			577	0.27963		617.377	0.98455
			578	0.31531		617.619	0.97297
			579	0.34357		617.86	0.98327
			580	0.36458		618.102	1
			581	0.37906		618.344	0.97425
			582	0.38664		618.585	0.9794
			583	0.38757		618.827	0.99485
			584	0.38225		619.069	0.98841
			585	0.37059		619.31	0.98713
			586	0.35286		619.552	0.96911
			587	0.32941		619.793	0.96911
			588	0.30118		620.035	0.97425
			589	0.26773		620.277	0.95881
			590	0.23203		620.518	0.94465
			591	0.19498		620.76	0.95366
			592	0.15764		621.001	0.96009
			593	0.12514		621.243	0.95366
			594	0.09724		621.485	0.94722
			595	0.07779		621.726	0.94207
			596	0.06932		621.968	0.93049
			597	0.07045		622.209	0.92148
			598	0.08118		622.451	0.9395
			599	0.09865		622.692	0.94079
			600	0.12215		622.934	0.88028
			601	0.1497		623.175	0.9086
			602	0.17696		623.417	0.89444
			603	0.20349		623.659	0.86355
			604	0.22894		623.9	0.87642
			605	0.25145		624.142	0.88157
			606	0.26962		624.383	0.86355
			607	0.28383		624.625	0.8687
			608	0.29433		624.866	0.83652
			609	0.30096		625.108	0.8185
			610	0.3035		625.349	0.8378
			611	0.3019		625.591	0.81206
			612	0.2962		625.832	0.81206
			613	0.28697		626.073	0.79275
			614	0.27435		626.315	0.7773
			615	0.25829		626.556	0.79275
			616	0.23911		626.798	0.77473
			617	0.217		627.039	0.78245
			618	0.1937		627.281	0.74898
			619	0.16948		627.522	0.72839
			620	0.14557		627.764	0.75156
			621	0.12366		628.005	0.73354
			622	0.10414		628.246	0.68977
			623	0.08858		628.488	0.71551
			624	0.07774		628.729	0.70135
			625	0.07228		628.971	0.68333
			626	0.07309		629.212	0.68462
			627	0.07977		629.453	0.64214
			628	0.09196		629.695	0.64986
			629	0.10844		629.936	0.64214
			630	0.12816		630.178	0.63442
			631	0.14972		630.419	0.61639
			632	0.17288		630.66	0.61511
			633	0.19609		630.902	0.59966
			634	0.21794		631.143	0.6061
			635	0.23827		631.384	0.59322
			636	0.25635		631.626	0.5958
			637	0.27148		631.867	0.59194
			638	0.28372		632.108	0.56104
			639	0.29309		632.35	0.53916
			640	0.29932		632.591	0.55074
			641	0.30266		632.832	0.53916
			642	0.30302		633.074	0.525
			643	0.30049		633.315	0.53272
			644	0.29514		633.556	0.50312
			645	0.2872		633.798	0.50312
			646	0.27669		634.039	0.49282
			647	0.26376		634.28	0.4941
			648	0.24843		634.521	0.48638
			649	0.23132		634.763	0.48381
			650	0.21298		635.004	0.4439
			651	0.19313		635.245	0.43875
			652	0.1731		635.486	0.43875
			653	0.15269		635.728	0.43618
			654	0.1326		635.969	0.41043
			655	0.11382		636.21	0.43489
			656	0.09709		636.451	0.42202
			657	0.08321		636.693	0.40786
			658	0.0726		636.934	0.41172
			659	0.06551		637.175	0.3834
			660	0.06253		637.416	0.37825
			661	0.06346		637.657	0.38855
			662	0.06834		637.899	0.36795
			663	0.07658		638.14	0.37053
			664	0.08809		638.381	0.35765
			665	0.10226		638.622	0.33963
			666	0.1183		638.863	0.34221
			667	0.13486		639.105	0.33835
			668	0.15178		639.346	0.3332
			669	0.1692		639.587	0.31904
			670	0.18628		639.828	0.31389
			671	0.20181		640.069	0.32161
			672	0.21619		640.31	0.30488
			673	0.22972		640.551	0.28685
			674	0.24094		640.792	0.29715
			675	0.25034		641.034	0.27913
			676	0.25783		641.275	0.28171
			677	0.26315		641.516	0.29072
			678	0.2666		641.757	0.27141
			679	0.26799		641.998	0.26497
			680	0.26717		642.239	0.25467
			681	0.26419		642.48	0.25596
			682	0.25916		642.721	0.24695
			683	0.2522		642.962	0.22893
			684	0.2435		643.203	0.2418
			685	0.23294		643.444	0.2418
			686	0.22095		643.685	0.23021
			687	0.20796		643.927	0.22764
			688	0.19339		644.168	0.21219
			689	0.1774		644.409	0.20962
			690	0.16122		644.65	0.19546
			691	0.14493		644.891	0.19546
			692	0.12881		645.132	0.20318
			693	0.11348		645.373	0.20061
			694	0.09875		645.614	0.18516
			695	0.08493		645.855	0.1916
			696	0.07321		646.096	0.19417
			697	0.06302		646.337	0.17615
			698	0.05481		646.578	0.18259
			699	0.04874		646.819	0.15942
			700	0.04515		647.06	0.171
			701	0.04399		647.301	0.15427
			702	0.0453		647.541	0.16199
			703	0.0484		647.782	0.15813
			704	0.05376		648.023	0.14912
			705	0.06071		648.264	0.14397
			706	0.06917		648.505	0.15684
			707	0.07854		648.746	0.13238
			708	0.08873		648.987	0.13496
			709	0.09926		649.228	0.1311
			710	0.10983		649.469	0.13496
			711	0.12021		649.71	0.12723
			712	0.13046		649.951	0.11951
			713	0.14041		650.192	0.1311
			714	0.1494		650.432	0.12337
			715	0.15741		650.673	0.11565
			716	0.16446		650.914	0.11694
			717	0.17053		651.155	0.11694
			718	0.17511		651.396	0.10792
			719	0.17873		651.637	0.11436
			720	0.18111		651.878	0.10664
			721	0.18222		652.118	0.10664
			722	0.18193		652.359	0.1002
			723	0.18054		652.6	0.10535
			724	0.17802		652.841	0.10278
			725	0.1743		653.082	0.10149
			726	0.16953		653.323	0.09891
			727	0.16385		653.563	0.09891
			728	0.15704		653.804	0.08475
			729	0.14966		654.045	0.09634
			730	0.14183		654.286	0.09119
			731	0.13344		654.527	0.0796
			732	0.12454		654.767	0.08475
			733	0.11609		655.008	0.07703
			734	0.10756		655.249	0.08862
			735	0.09892		655.49	0.07574
			736	0.09106		655.73	0.07703
			737	0.08377		655.971	0.07446
			738	0.07732		656.212	0.07574
			739	0.07211		656.453	0.07446
			740	0.06804		656.693	0.06416
			741	0.06487		656.934	0.06416
			742	0.06294		657.175	0.07188
			743	0.06232		657.415	0.05386
			744	0.06285		657.656	0.07317
			745	0.06474		657.897	0.06287
			746	0.06776		658.137	0.06544
			747	0.07181		658.378	0.06287
			748	0.07681		658.619	0.05128
			749	0.08253		658.859	0.06158
			750	0.0891		659.1	0.0603
			751	0.09637		659.341	0.05515
			752	0.10385		659.581	0.05128
			753	0.11192		659.822	0.05515
			754	0.11952		660.063	0.04356
			755	0.12712		660.303	0.05257
			756	0.1351		660.544	0.05
			757	0.14247		660.785	0.04871
			758	0.14929		661.025	0.04099
			759	0.15605		661.266	0.04485
			760	0.16211		661.506	0.04871
			761	0.16762		661.747	0.04227
			762	0.17227		661.988	0.0397
			763	0.1761		662.228	0.0397
			764	0.17923		662.469	0.04356
			765	0.18182		662.709	0.04356
			766	0.18361		662.95	0.03712
			767	0.18411		663.19	0.04227
			768	0.18405		663.431	0.03712
			769	0.18318		663.672	0.03326
			770	0.18144		663.912	0.03455
			771	0.17888		664.153	0.0397
			772	0.17548		664.393	0.03326
			773	0.17133		664.634	0.0397
			774	0.16649		664.874	0.0397
			775	0.1611		665.115	0.02683
			776	0.15518		665.355	0.02683
			777	0.14859		665.596	0.03069
			778	0.14165		665.836	0.0294
			779	0.13472		666.077	0.0294
			780	0.12737		666.317	0.03326
			781	0.11989		666.558	0.0294
			782	0.11241		666.798	0.03455
			783	0.10493		667.038	0.02554
			784	0.0979		667.279	0.02683
			785	0.09145		667.519	0.02811
			786	0.08508		667.76	0.02296
			787	0.07915		668	0.02296
			788	0.07425		668.241	0.02811
			789	0.06984		668.481	0.02296
			790	0.06621		668.721	0.0294
			791	0.06352		668.962	0.02296
			792	0.06154		669.202	0.02554
			793	0.06038		669.443	0.02811
			794	0.06024		669.683	0.02296
			795	0.06094		669.923	0.02296
			796	0.06252		670.164	0.02811
			797	0.06491		670.404	0.02168
			798	0.06816		670.645	0.02296
			799	0.07204		670.885	0.0191
			800	0.07582		671.125	0.02296
						671.366	0.02039
						671.606	0.01782
						671.846	0.02168
						672.087	0.02039
						672.327	0.02168
						672.567	0.02039
						672.807	0.0191
						673.048	0.02039
						673.288	0.01524
						673.528	0.02039
						673.769	0.02168
						674.009	0.0191
						674.249	0.01524
						674.489	0.01653
						674.73	0.01653
						674.97	0.01653
						675.21	0.01395
						675.45	0.01782
						675.691	0.01653
						675.931	0.01138
						676.171	0.01653
						676.411	0.01267
						676.651	0.01267
						676.892	0.0191
						677.132	0.01524
						677.372	0.01653
						677.612	0.01395
						677.852	0.01395
						678.092	0.00623
						678.333	0.01653
						678.573	0.01395
						678.813	0.01267
						679.053	0.01524
						679.293	0.01653
						679.533	0.01653
						679.773	0.01267
						680.013	0.01395
						680.253	0.01138
						680.494	0.0191
						680.734	0.01782
						680.974	0.01138
						681.214	0.01395
						681.454	0.01524
						681.694	0.0088
						681.934	0.01138
						682.174	0.01395
						682.414	0.01138
						682.654	0.00623
						682.894	0.01138
						683.134	0.01267
						683.374	0.01267
						683.614	0.01267
						683.854	0.0088
						684.094	0.00752
						684.334	0.00752
						684.574	0.01138
						684.814	0.01395
						685.054	0.00752
						685.294	0.0088
						685.534	0.0088
						685.774	0.01009
						686.014	0.01267
						686.254	0.00623
						686.494	0.00752
						686.734	0.01009
						686.973	0.0088
						687.213	0.01009
						687.453	0.01009
						687.693	0.01009
						687.933	0.00494
						688.173	0.00366
						688.413	0.01138
						688.653	0.00623
						688.893	0.00623
						689.132	0.01009
						689.372	0.00623
						689.612	0.00623
						689.852	0.00494
						690.092	0.0088
						690.332	0.00752
						690.571	0.01267
						690.811	0.0088
						691.051	0.00752
						691.291	0.0088
						691.53	0.00237
						691.77	0.00366
						692.01	0.00623
						692.25	0.00494
						692.49	0.00623
						692.729	0.01138
						692.969	0.00366
						693.209	0.00623
						693.448	0.01138
						693.688	0.00108
						693.928	0.0088
						694.168	0.00623
						694.407	0.0088
						694.647	0.01267
						694.887	0.00494
						695.126	0.01267
						695.366	-0.000205963
						695.606	0.00623
						695.845	0.00237
						696.085	0.00623
						696.325	0.00623
						696.564	0.00752
						696.804	0.00623
						697.044	0.00752
						697.283	0.00366
						697.523	-0.000205963
						697.762	0.00494
						698.002	0.0088
						698.242	0.00494
						698.481	0.00752
						698.721	0.01009
						698.96	0.00366
						699.2	0.00237
						699.439	0.00752
						699.679	0.00494
						699.918	0.01009
						700.158	0.00623
						700.398	0.00623
						700.637	0.00108
						700.877	0.00752
						701.116	0.00494
						701.356	0.01009
						701.595	0.01009
						701.835	0.00366
						702.074	0.01009
						702.313	0.00494
						702.553	0.00752
						702.792	0.0088
						703.032	0.00623
						703.271	0.0088
						703.511	0.0088
						703.75	0.00494
						703.99	0.00494
						704.229	0.00623
						704.468	0.00752
						704.708	0.00623
						704.947	0.0088
						705.187	0.00366
						705.426	0.00237
						705.665	0.00623
						705.905	0.00237
						706.144	0.0088
						706.383	0.00494
						706.623	0.00623
						706.862	0.00623
						707.101	0.00752
						707.341	0.00752
						707.58	0.00237
						707.819	0.00494
						708.059	0.00366
						708.298	0.00752
						708.537	0.00623
						708.776	0.00494
						709.016	0.00623
						709.255	0.00623
						709.494	0.00623
						709.733	0.00108
						709.973	0.00366
						710.212	0.00366
						710.451	0.00237
						710.69	0.00108
						710.93	0.00237
						711.169	0.00494
						711.408	0.00494
						711.647	0.00752
						711.886	0.00494
						712.126	0.00752
						712.365	0.00752
						712.604	0.00623
						712.843	0.00494
						713.082	0.00752
						713.321	0.00494
						713.56	0.00237
						713.8	0.00494
						714.039	0.00494
						714.278	0.00366
						714.517	0.00494
						714.756	0.00494
						714.995	0.00237
						715.234	0.00623
						715.473	0.00623
						715.712	0.0088
						715.951	0.00752
						716.19	0.00623
						716.429	0.01009
						716.668	0.00494
						716.908	0.00237
						717.147	0.00623
						717.386	0.0088
						717.625	0.00623
						717.864	0.00237
						718.103	0.00752
						718.342	0.00366
						718.581	0.00237
						718.82	0.00494
						719.058	0.00494
						719.297	0.00752
						719.536	0.00494
						719.775	0.0088
						720.014	0.00366
						720.253	0.00623
						720.492	0.00366
						720.731	0.00494
						720.97	0.00366
						721.209	0.00623
						721.448	0.00623
						721.687	0.00366
						721.925	0.00494
						722.164	0.0088
						722.403	0.00623
						722.642	0.00237
						722.881	0.00752
						723.12	0.00366
						723.359	0.00366
						723.597	0.00494
						723.836	0.00623
						724.075	0.00366
						724.314	0.00623
						724.553	0.00623
						724.791	0.00623
						725.03	0.00366
						725.269	0.00623
						725.508	0.00752
						725.746	0.00623
						725.985	0.00752
						726.224	0.00494
						726.463	0.00494
						726.701	0.00623
						726.94	0.0088
						727.179	0.00494
						727.418	0.00623
						727.656	0.00494
						727.895	0.00623
						728.134	0.00623
						728.372	0.00623
						728.611	0.00366
						728.85	0.00494
						729.088	0.00237
						729.327	0.00494
						729.566	0.0088
						729.804	0.00366
						730.043	0.00623
						730.281	0.00366
						730.52	0.01009
						730.759	0.00752
						730.997	0.0088
						731.236	0.0088
						731.474	0.00752
						731.713	0.01009
						731.952	0.00752
						732.19	0.00752
						732.429	0.0088
						732.667	0.01009
						732.906	0.00494
						733.144	0.01395
						733.383	0.00623
						733.621	0.0088
						733.86	0.0088
						734.098	0.00752
						734.337	0.0088
						734.575	0.00623
						734.814	0.0088
						735.052	0.00623
						735.291	0.00494
						735.529	0.01009
						735.767	0.00494
						736.006	0.00752
						736.244	0.00752
						736.483	0.00494
						736.721	0.00623
						736.96	0.00623
						737.198	0.00623
						737.436	0.00494
						737.675	0.00752
						737.913	0.00366
						738.151	0.0088
						738.39	0.00623
						738.628	0.00494
						738.866	0.00623
						739.105	0.00752
						739.343	0.00237
						739.581	0.00752
						739.82	0.00752
						740.058	0.00752
						740.296	0.01009
						740.535	0.01267
						740.773	0.00623
						741.011	0.0088
						741.249	0.00494
						741.488	0.00623
						741.726	0.00752
						741.964	0.00494
						742.202	0.00623
						742.441	0.00752
						742.679	0.00108
						742.917	0.00752
						743.155	0.00494
						743.393	0.00494
						743.632	0.00623
						743.87	0.00237
						744.108	0.00237
						744.346	0.00237
						744.584	0.00366
						744.822	0.0088
						745.061	0.01009
						745.299	0.00237
						745.537	0.00366
						745.775	0.00494
						746.013	0.00366
						746.251	0.00237
						746.489	0.0088
						746.727	0.00366
						746.965	0.00237
						747.203	0.00494
						747.441	0.00752
						747.679	0.00752
						747.918	0.00237
						748.156	0.00237
						748.394	0.00623
						748.632	0.00494
						748.87	0.00623
						749.108	0.00623
						749.346	0.00494
						749.584	0.00494
						749.822	0.00623
						750.06	0.00494
						750.298	0.00623
						750.535	0.00494
						750.773	0.00623
						751.011	0.00752
						751.249	0.00237
						751.487	0.01009
						751.725	0.00494
						751.963	0.00366
						752.201	0.00366
						752.439	0.00494
						752.677	0.00237
						752.915	0.00623
						753.152	0.00752
						753.39	-0.00149
						753.628	0.00494
						753.866	0.00366
						754.104	0.00237
						754.342	0.01138
						754.579	0.01009
						754.817	0.00494
						755.055	0.00237
						755.293	0.00366
						755.531	0.00366
						755.768	0.00366
						756.006	0.00752
						756.244	0.01009
						756.482	-0.000205963
						756.719	0.00494
						756.957	0.00623
						757.195	0.0088
						757.433	0.00237
						757.67	0.00623
						757.908	0.0088
						758.146	0.00366
						758.383	0.00494
						758.621	0.00366
						758.859	0.00752
						759.096	0.00623
						759.334	-0.000205963
						759.572	0.00366
						759.809	0.00108
						760.047	0.00623
						760.285	0.00494
						760.522	0.00623
						760.76	0.00494
						760.998	0.00752
						761.235	0.00752
						761.473	0.00237
						761.71	0.01009
						761.948	0.0088
						762.185	0.00752
						762.423	0.00752
						762.66	0.00237
						762.898	0.0088
						763.136	0.01138
						763.373	0.00494
						763.611	0.00237
						763.848	0.00494
						764.086	0.00623
						764.323	0.00623
						764.561	0.0088
						764.798	0.00366
						765.035	0.00494
						765.273	0.00623
						765.51	0.01138
						765.748	0.01009
						765.985	0.01138
						766.223	0.00366
						766.46	0.0088
						766.697	0.0088
						766.935	0.00623
						767.172	0.0088
						767.41	0.01009
						767.647	0.01009
						767.884	0.00494
						768.122	0.0088
						768.359	0.00366
						768.596	0.00494
						768.834	0.01009
						769.071	0.00752
						769.308	0.00366
						769.546	0.00366
						769.783	0.00494
						770.02	0.00623
						770.258	0.00494
						770.495	0.00752
						770.732	0.0088
						770.969	0.00237
						771.207	0.01395
						771.444	0.00752
						771.681	0.00494
						771.918	0.00494
						772.155	0.00366
						772.393	0.00494
						772.63	0.00494
						772.867	0.0088
						773.104	0.00494
						773.341	0.00623
						773.579	0.00494
						773.816	0.01009
						774.053	0.00366
						774.29	0.00623
						774.527	0.00623
						774.764	0.00494
						775.001	0.00752
						775.238	0.00237
						775.476	0.00752
						775.713	0.0088
						775.95	0.00237
						776.187	0.01138
						776.424	0.00752
						776.661	0.00623
						776.898	0.0088
						777.135	0.00494
						777.372	0.00623
						777.609	0.00623
						777.846	0.00494
						778.083	0.00752
						778.32	0.00108
						778.557	0.00752
						778.794	0.00623
						779.031	0.00752
						779.268	0.00366
						779.505	0.00752
						779.742	0.00237
						779.979	0.00623
						780.216	0.00752
						780.453	0.00108
						780.689	0.00494
						780.926	0.00623
						781.163	0.00366
						781.4	0.00494
						781.637	0.00237
						781.874	0.00494
						782.111	0.00494
						782.348	0.00108
						782.584	0.00494
						782.821	0.00108
						783.058	0.00494
						783.295	0.00623
						783.532	0.00494
						783.768	0.00494
						784.005	0.00237
						784.242	0.00623
						784.479	0.00494
						784.716	0.00366
						784.952	0.00752
						785.189	0.00366
						785.426	0.00623
						785.663	0.00494
						785.899	0.00752
						786.136	0.00237
						786.373	0.00623
						786.609	0.00366
						786.846	0.00494
						787.083	0.0088
						787.319	0.00494
						787.556	0.00752
						787.793	0.00623
						788.029	0.00366
						788.266	0.00623
						788.503	0.00366
						788.739	0.01267
						788.976	0.00752
						789.212	0.00494
						789.449	0.00623
						789.686	0.00752
						789.922	0.01009

## Sheet: Figure 3c
FEF spectrum of the green RC-PSP, reflectance spectrum of the emDBR that constitutes the RC, intrinsic CQD fluorescence spectrum (with no RC)
Excitation wavelength (nm)	FEF		Wavelength (nm)	R		Wavelength (nm)	FL (normalized)
400	0.72109		300	0.25281		480.103	0.01143
401	0.68182		301	0.23003		480.347	0.01339
402	0.71724		302	0.22853		480.591	0.01535
403	0.58861		303	0.23128		480.835	0.0173
404	0.65493		304	0.21881		481.079	0.01339
405	0.57241		305	0.19196		481.323	0.00947
406	0.56954		306	0.16566		481.567	0.01143
407	0.53521		307	0.16031		481.811	0.01339
408	0.52273		308	0.17302		482.055	0.00947
409	0.41497		309	0.18472		482.299	0.0173
410	0.40876		310	0.17938		482.543	0.01535
411	0.38356		311	0.1573		482.787	0.01535
412	0.34507		312	0.13467		483.031	0.01339
413	0.31818		313	0.12396		483.275	0.00947
414	0.30303		314	0.13106		483.519	0.01143
415	0.27612		315	0.14502		483.763	0.02122
416	0.23741		316	0.14905		484.007	0.01143
417	0.24638		317	0.13747		484.251	0.01143
418	0.2093		318	0.11742		484.495	0.01339
419	0.23077		319	0.10083		484.739	0.02122
420	0.22656		320	0.10378		484.983	0.0173
421	0.22835		321	0.12109		485.227	0.01926
422	0.18699		322	0.14084		485.471	0.0173
423	0.17692		323	0.15034		485.715	0.02318
424	0.17037		324	0.14252		485.959	0.01535
425	0.17969		325	0.12198		486.203	0.01535
426	0.16129		326	0.10057		486.447	0.01926
427	0.19685		327	0.0899		486.691	0.01339
428	0.15079		328	0.09433		486.935	0.02318
429	0.15504		329	0.10959		487.178	0.00752
430	0.20168		330	0.12315		487.422	0.02318
431	0.18033		331	0.12801		487.666	0.0173
432	0.18966		332	0.11951		487.91	0.02709
433	0.17742		333	0.106		488.154	0.02318
434	0.18519		334	0.09193		488.398	0.03101
435	0.21008		335	0.08667		488.642	0.0173
436	0.23077		336	0.09337		488.886	0.02122
437	0.24786		337	0.10442		489.13	0.02514
438	0.25641		338	0.1163		489.374	0.03492
439	0.27928		339	0.12216		489.618	0.02318
440	0.24603		340	0.1187		489.862	0.02905
441	0.27869		341	0.10637		490.105	0.03297
442	0.27273		342	0.09425		490.349	0.02905
443	0.33333		343	0.0878		490.593	0.03492
444	0.37931		344	0.09073		490.837	0.03297
445	0.375		345	0.10327		491.081	0.02514
446	0.44037		346	0.11917		491.325	0.03688
447	0.50893		347	0.13403		491.569	0.03688
448	0.68269		348	0.14432		491.813	0.03492
449	0.66957		349	0.14679		492.056	0.03492
450	0.88679		350	0.14203		492.3	0.04275
451	1.11009		351	0.13254		492.544	0.0408
452	1.15833		352	0.11917		492.788	0.03297
453	1.6		353	0.10411		493.032	0.04275
454	2.12264		354	0.09146		493.276	0.0408
455	2.31532		355	0.08304		493.52	0.05058
456	3.05825		356	0.07697		493.763	0.03884
457	3.30088		357	0.07365		494.007	0.04471
458	4.1165		358	0.07388		494.251	0.04471
459	4.09649		359	0.07755		494.495	0.04275
460	4.2437		360	0.08307		494.739	0.0545
461	4.65254		361	0.09004		494.983	0.04275
462	5.44444		362	0.09686		495.227	0.05058
463	5.31897		363	0.10272		495.47	0.0545
464	5.46903		364	0.10641		495.714	0.04863
465	5.3913		365	0.10794		495.958	0.05841
466	5.99029		366	0.10582		496.202	0.06233
467	5.13793		367	0.10034		496.446	0.06233
468	5.27778		368	0.09274		496.689	0.0682
469	5.00909		369	0.08493		496.933	0.07212
470	4.53211		370	0.07993		497.177	0.06037
471	4.28155		371	0.08215		497.421	0.06624
472	3.76471		372	0.09154		497.665	0.07407
473	3.27		373	0.10699		497.908	0.07016
474	3.03297		374	0.12668		498.152	0.07799
475	2.52809		375	0.14651		498.396	0.07799
476	2.13793		376	0.16176		498.64	0.07995
477	1.55556		377	0.16928		498.884	0.07603
478	1.28049		378	0.16698		499.127	0.08973
479	1.02632		379	0.15526		499.371	0.09756
480	0.80282		380	0.13771		499.615	0.08973
481	0.57143		381	0.11957		499.859	0.09952
482	0.54688		382	0.10789		500.102	0.09169
483	0.44615		383	0.10924		500.346	0.10344
484	0.35		384	0.12384		500.59	0.10931
485	0.42		385	0.14838		500.834	0.11323
486	0.32692		386	0.17355		501.077	0.12693
487	0.1875		387	0.19173		501.321	0.1328
488	0.20455		388	0.19687		501.565	0.12106
489	0.2973		389	0.1857		501.809	0.12497
490	0.25		390	0.15855		502.052	0.12693
491	0.14286		391	0.12314		502.296	0.14063
492	0.13636		392	0.09233		502.54	0.14063
493	0.13043		393	0.08078		502.784	0.14455
494	0.15789		394	0.09888		503.027	0.14846
495	0.17647		395	0.1431		503.271	0.15042
			396	0.19905		503.515	0.15433
			397	0.24533		503.759	0.15825
			398	0.27132		504.002	0.17978
			399	0.2724		504.246	0.17391
			400	0.24631		504.49	0.18565
			401	0.19601		504.733	0.18957
			402	0.13455		504.977	0.1837
			403	0.0957		505.221	0.19153
			404	0.10825		505.465	0.2111
			405	0.17624		505.708	0.20523
			406	0.27527		505.952	0.23264
			407	0.36075		506.196	0.23264
			408	0.41557		506.439	0.22285
			409	0.42761		506.683	0.22676
			410	0.38805		506.927	0.23264
			411	0.2948		507.17	0.23655
			412	0.17		507.414	0.27375
			413	0.13177		507.658	0.26983
			414	0.27866		507.901	0.25221
			415	0.51462		508.145	0.262
			416	0.68341		508.389	0.27179
			417	0.77608		508.632	0.28549
			418	0.81326		508.876	0.28353
			419	0.80116		509.12	0.28549
			420	0.69388		509.363	0.31681
			421	0.43362		509.607	0.29332
			422	0.59555		509.85	0.31877
			423	0.90811		510.094	0.3129
			424	0.97678		510.338	0.33639
			425	0.99167		510.581	0.35009
			426	0.99648		510.825	0.37358
			427	0.99814		511.069	0.35988
			428	0.99892		511.312	0.37554
			429	0.99933		511.556	0.3775
			430	0.99947		511.799	0.39316
			431	0.99971		512.043	0.38924
			432	0.99974		512.287	0.40294
			433	0.99974		512.53	0.41665
			434	0.99968		512.774	0.44014
			435	0.99983		513.017	0.43427
			436	0.99983		513.261	0.45384
			437	0.9998		513.505	0.47342
			438	0.99982		513.748	0.43427
			439	0.99986		513.992	0.46363
			440	0.99988		514.235	0.48712
			441	0.99986		514.479	0.48125
			442	0.99989		514.722	0.50474
			443	0.99989		514.966	0.50474
			444	0.99992		515.21	0.52627
			445	0.99989		515.453	0.50082
			446	0.99986		515.697	0.55368
			447	0.99992		515.94	0.57912
			448	0.99989		516.184	0.56738
			449	0.99994		516.427	0.57129
			450	0.99985		516.671	0.57717
			451	0.99988		516.914	0.59479
			452	0.99988		517.158	0.61828
			453	0.99995		517.401	0.60457
			454	0.99986		517.645	0.61045
			455	0.99991		517.888	0.60457
			456	0.99991		518.132	0.63981
			457	0.99995		518.375	0.67505
			458	0.99989		518.619	0.67896
			459	0.99994		518.862	0.68679
			460	0.99992		519.106	0.68679
			461	0.99994		519.349	0.67896
			462	0.99988		519.593	0.74552
			463	0.99991		519.836	0.72203
			464	0.99992		520.08	0.71224
			465	0.99995		520.323	0.7416
			466	0.99989		520.567	0.75726
			467	0.99988		520.81	0.76314
			468	0.99995		521.054	0.77488
			469	0.99989		521.297	0.79446
			470	0.99991		521.541	0.79446
			471	0.99991		521.784	0.78467
			472	0.99992		522.028	0.8062
			473	0.99994		522.271	0.82578
			474	0.99991		522.515	0.79054
			475	0.99991		522.758	0.80229
			476	0.99994		523.001	0.79446
			477	0.99988		523.245	0.83752
			478	0.99989		523.488	0.82186
			479	0.99991		523.732	0.82578
			480	0.99988		523.975	0.87667
			481	0.99992		524.219	0.85906
			482	0.99992		524.462	0.89625
			483	0.99991		524.705	0.85906
			484	0.99991		524.949	0.86689
			485	0.99992		525.192	0.8708
			486	0.99997		525.436	0.89038
			487	0.99994		525.679	0.90604
			488	0.99994		525.922	0.91191
			489	0.99992		526.166	0.91191
			490	0.99994		526.409	0.88646
			491	0.99992		526.653	0.91582
			492	0.99992		526.896	0.95302
			493	0.99994		527.139	0.92561
			494	0.99992		527.383	0.92953
			495	0.99992		527.626	0.94715
			496	0.99992		527.869	0.92561
			497	0.99989		528.113	0.93932
			498	0.99991		528.356	0.95889
			499	0.99986		528.6	0.95693
			500	0.99989		528.843	0.9354
			501	0.99985		529.086	0.94715
			502	0.99985		529.33	0.98434
			503	0.9998		529.573	0.94715
			504	0.99976		529.816	0.98825
			505	0.99973		530.06	0.97847
			506	0.99962		530.303	0.97847
			507	0.99953		530.546	0.96672
			508	0.99934		530.79	0.96672
			509	0.99905		531.033	0.97847
			510	0.99864		531.276	0.98434
			511	0.99792		531.52	0.97064
			512	0.99663		531.763	1
			513	0.99431		532.006	0.96085
			514	0.98978		532.249	0.9863
			515	0.97928		532.493	0.96672
			516	0.95488		532.736	0.99217
			517	0.8744		532.979	0.94323
			518	0.62346		533.223	0.9491
			519	0.20213		533.466	0.95889
			520	0.27733		533.709	0.96476
			521	0.548		533.952	0.93736
			522	0.66171		534.196	0.97259
			523	0.7016		534.439	0.94127
			524	0.69772		534.682	0.95302
			525	0.65933		534.925	0.96085
			526	0.5869		535.169	0.91778
			527	0.46492		535.412	0.98825
			528	0.30748		535.655	0.93932
			529	0.1445		535.898	0.91778
			530	0.06633		536.142	0.93932
			531	0.11354		536.385	0.90016
			532	0.23329		536.628	0.96672
			533	0.36667		536.871	0.96476
			534	0.46591		537.115	0.91582
			535	0.53253		537.358	0.90995
			536	0.57126		537.601	0.93149
			537	0.59175		537.844	0.91974
			538	0.59381		538.087	0.9217
			539	0.58041		538.331	0.89429
			540	0.54938		538.574	0.90408
			541	0.5038		538.817	0.90408
			542	0.44026		539.06	0.86884
			543	0.35356		539.303	0.91582
			544	0.26003		539.547	0.87863
			545	0.16432		539.79	0.91778
			546	0.082		540.033	0.85906
			547	0.04472		540.276	0.86297
			548	0.05939		540.519	0.86297
			549	0.11559		540.762	0.85123
			550	0.19481		541.006	0.86101
			551	0.27872		541.249	0.83948
			552	0.34818		541.492	0.84731
			553	0.4081		541.735	0.84731
			554	0.45341		541.978	0.81795
			555	0.48615		542.221	0.81795
			556	0.51018		542.464	0.83165
			557	0.52281		542.708	0.78467
			558	0.5262		542.951	0.79446
			559	0.52116		543.194	0.80816
			560	0.50716		543.437	0.76705
			561	0.48592		543.68	0.77097
			562	0.45497		543.923	0.78271
			563	0.41513		544.166	0.75335
			564	0.36784		544.409	0.7416
			565	0.31093		544.653	0.73181
			566	0.25131		544.896	0.73964
			567	0.19087		545.139	0.74943
			568	0.13554		545.382	0.73377
			569	0.09221		545.625	0.73377
			570	0.06613		545.868	0.72007
			571	0.06091		546.111	0.72007
			572	0.07654		546.354	0.70049
			573	0.10754		546.597	0.67505
			574	0.14967		546.84	0.66721
			575	0.19594		547.083	0.67309
			576	0.23875		547.326	0.67309
			577	0.27963		547.569	0.69462
			578	0.31531		547.812	0.66721
			579	0.34357		548.055	0.64568
			580	0.36458		548.298	0.67896
			581	0.37906		548.541	0.6496
			582	0.38664		548.785	0.66526
			583	0.38757		549.028	0.62415
			584	0.38225		549.271	0.62415
			585	0.37059		549.514	0.62023
			586	0.35286		549.757	0.5987
			587	0.32941		550	0.59087
			588	0.30118		550.243	0.58695
			589	0.26773		550.486	0.58108
			590	0.23203		550.729	0.56151
			591	0.19498		550.972	0.55563
			592	0.15764		551.215	0.56738
			593	0.12514		551.458	0.55172
			594	0.09724		551.701	0.5204
			595	0.07779		551.943	0.5341
			596	0.06932		552.186	0.51844
			597	0.07045		552.429	0.50865
			598	0.08118		552.672	0.50865
			599	0.09865		552.915	0.47537
			600	0.12215		553.158	0.48125
			601	0.1497		553.401	0.48712
			602	0.17696		553.644	0.48516
			603	0.20349		553.887	0.4695
			604	0.22894		554.13	0.44797
			605	0.25145		554.373	0.44797
			606	0.26962		554.616	0.48125
			607	0.28383		554.859	0.43622
			608	0.29433		555.102	0.44405
			609	0.30096		555.345	0.42056
			610	0.3035		555.588	0.43427
			611	0.3019		555.83	0.42839
			612	0.2962		556.073	0.41665
			613	0.28697		556.316	0.40686
			614	0.27435		556.559	0.38533
			615	0.25829		556.802	0.39316
			616	0.23911		557.045	0.37554
			617	0.217		557.288	0.35596
			618	0.1937		557.531	0.37162
			619	0.16948		557.774	0.38728
			620	0.14557		558.016	0.36184
			621	0.12366		558.259	0.35792
			622	0.10414		558.502	0.36967
			623	0.08858		558.745	0.34422
			624	0.07774		558.988	0.32856
			625	0.07228		559.231	0.33051
			626	0.07309		559.474	0.34617
			627	0.07977		559.716	0.34226
			628	0.09196		559.959	0.31681
			629	0.10844		560.202	0.33247
			630	0.12816		560.445	0.31094
			631	0.14972		560.688	0.29724
			632	0.17288		560.93	0.29724
			633	0.19609		561.173	0.28941
			634	0.21794		561.416	0.29136
			635	0.23827		561.659	0.28158
			636	0.25635		561.902	0.28549
			637	0.27148		562.144	0.27766
			638	0.28372		562.387	0.27375
			639	0.29309		562.63	0.262
			640	0.29932		562.873	0.26004
			641	0.30266		563.116	0.26396
			642	0.30302		563.358	0.25808
			643	0.30049		563.601	0.23459
			644	0.29514		563.844	0.23655
			645	0.2872		564.087	0.24634
			646	0.27669		564.329	0.22872
			647	0.26376		564.572	0.23068
			648	0.24843		564.815	0.22676
			649	0.23132		565.058	0.2111
			650	0.21298		565.3	0.20719
			651	0.19313		565.543	0.20719
			652	0.1731		565.786	0.20327
			653	0.15269		566.029	0.19544
			654	0.1326		566.271	0.20327
			655	0.11382		566.514	0.20132
			656	0.09709		566.757	0.18957
			657	0.08321		566.999	0.19349
			658	0.0726		567.242	0.17782
			659	0.06551		567.485	0.19544
			660	0.06253		567.727	0.18761
			661	0.06346		567.97	0.17195
			662	0.06834		568.213	0.15042
			663	0.07658		568.456	0.17587
			664	0.08809		568.698	0.15433
			665	0.10226		568.941	0.15629
			666	0.1183		569.183	0.15629
			667	0.13486		569.426	0.15629
			668	0.15178		569.669	0.14063
			669	0.1692		569.911	0.14846
			670	0.18628		570.154	0.15238
			671	0.20181		570.397	0.14455
			672	0.21619		570.639	0.13084
			673	0.22972		570.882	0.13476
			674	0.24094		571.125	0.13476
			675	0.25034		571.367	0.12693
			676	0.25783		571.61	0.1328
			677	0.26315		571.852	0.12497
			678	0.2666		572.095	0.11127
			679	0.26799		572.338	0.12106
			680	0.26717		572.58	0.11323
			681	0.26419		572.823	0.13084
			682	0.25916		573.065	0.10344
			683	0.2522		573.308	0.10931
			684	0.2435		573.551	0.1054
			685	0.23294		573.793	0.09756
			686	0.22095		574.036	0.09756
			687	0.20796		574.278	0.10148
			688	0.19339		574.521	0.11714
			689	0.1774		574.763	0.08973
			690	0.16122		575.006	0.09561
			691	0.14493		575.249	0.09561
			692	0.12881		575.491	0.08386
			693	0.11348		575.734	0.08778
			694	0.09875		575.976	0.08582
			695	0.08493		576.219	0.07799
			696	0.07321		576.461	0.08386
			697	0.06302		576.704	0.06624
			698	0.05481		576.946	0.07212
			699	0.04874		577.189	0.08973
			700	0.04515		577.431	0.07799
			701	0.04399		577.674	0.08386
			702	0.0453		577.916	0.07016
			703	0.0484		578.159	0.06429
			704	0.05376		578.401	0.07407
			705	0.06071		578.644	0.07799
			706	0.06917		578.886	0.07212
			707	0.07854		579.129	0.06624
			708	0.08873		579.371	0.06624
			709	0.09926		579.614	0.06429
			710	0.10983		579.856	0.0682
			711	0.12021		580.099	0.0545
			712	0.13046		580.341	0.06233
			713	0.14041		580.583	0.07016
			714	0.1494		580.826	0.06233
			715	0.15741		581.068	0.05646
			716	0.16446		581.311	0.05058
			717	0.17053		581.553	0.05646
			718	0.17511		581.796	0.05841
			719	0.17873		582.038	0.06037
			720	0.18111		582.28	0.05058
			721	0.18222		582.523	0.05841
			722	0.18193		582.765	0.04863
			723	0.18054		583.008	0.0545
			724	0.17802		583.25	0.04863
			725	0.1743		583.492	0.05254
			726	0.16953		583.735	0.04275
			727	0.16385		583.977	0.05646
			728	0.15704		584.22	0.03688
			729	0.14966		584.462	0.05254
			730	0.14183		584.704	0.03884
			731	0.13344		584.947	0.03884
			732	0.12454		585.189	0.04275
			733	0.11609		585.431	0.04275
			734	0.10756		585.674	0.04863
			735	0.09892		585.916	0.03492
			736	0.09106		586.158	0.03884
			737	0.08377		586.401	0.0408
			738	0.07732		586.643	0.04275
			739	0.07211		586.885	0.03688
			740	0.06804		587.128	0.04275
			741	0.06487		587.37	0.03688
			742	0.06294		587.612	0.03492
			743	0.06232		587.855	0.03492
			744	0.06285		588.097	0.02122
			745	0.06474		588.339	0.03101
			746	0.06776		588.581	0.03297
			747	0.07181		588.824	0.03297
			748	0.07681		589.066	0.02905
			749	0.08253		589.308	0.02709
			750	0.0891		589.55	0.02709
			751	0.09637		589.793	0.02709
			752	0.10385		590.035	0.03297
			753	0.11192		590.277	0.03297
			754	0.11952		590.519	0.02709
			755	0.12712		590.762	0.02122
			756	0.1351		591.004	0.02514
			757	0.14247		591.246	0.02514
			758	0.14929		591.488	0.02709
			759	0.15605		591.731	0.02709
			760	0.16211		591.973	0.02514
			761	0.16762		592.215	0.02514
			762	0.17227		592.457	0.02905
			763	0.1761		592.699	0.02122
			764	0.17923		592.942	0.02122
			765	0.18182		593.184	0.02318
			766	0.18361		593.426	0.02318
			767	0.18411		593.668	0.02514
			768	0.18405		593.91	0.02318
			769	0.18318		594.153	0.02905
			770	0.18144		594.395	0.03297
			771	0.17888		594.637	0.02318
			772	0.17548		594.879	0.01926
			773	0.17133		595.121	0.03492
			774	0.16649		595.363	0.01926
			775	0.1611		595.606	0.02905
			776	0.15518		595.848	0.01339
			777	0.14859		596.09	0.01535
			778	0.14165		596.332	0.02318
			779	0.13472		596.574	0.01339
			780	0.12737		596.816	0.02122
			781	0.11989		597.058	0.01535
			782	0.11241		597.3	0.0173
			783	0.10493		597.542	0.01926
			784	0.0979		597.785	0.01143
			785	0.09145		598.027	0.02514
			786	0.08508		598.269	0.01926
			787	0.07915		598.511	0.0173
			788	0.07425		598.753	0.01535
			789	0.06984		598.995	0.02318
			790	0.06621		599.237	0.01926
			791	0.06352		599.479	0.0173
			792	0.06154		599.721	0.02318
			793	0.06038		599.963	0.0173
			794	0.06024		600.205	0.01339
			795	0.06094		600.447	0.01535
			796	0.06252		600.689	0.01535
			797	0.06491		600.931	0.01339
			798	0.06816		601.173	0.0173
			799	0.07204		601.415	0.02318
			800	0.07582		601.657	0.01143
						601.899	0.0173
						602.141	0.01926
						602.383	0.00947
						602.625	0.01926
						602.867	0.01535
						603.109	0.02318
						603.351	0.00947
						603.593	0.01339
						603.835	0.01535
						604.077	0.00947
						604.319	0.01339
						604.561	0.0173
						604.803	0.01339
						605.045	0.01143
						605.287	0.01535
						605.529	0.00752
						605.771	0.02122
						606.013	0.01143
						606.255	0.01339
						606.497	0.01535
						606.738	0.01143
						606.98	0.01143
						607.222	0.00164
						607.464	0.01143
						607.706	0.0173
						607.948	0.00947
						608.19	0.01143
						608.432	0.01535
						608.674	0.01143
						608.915	0.01143
						609.157	0.0036
						609.399	0.01143
						609.641	0.01339
						609.883	0.00947
						610.125	0.01143
						610.366	0.00556
						610.608	0.00947
						610.85	0.01143
						611.092	0.00947
						611.334	0.01143
						611.575	0.01143
						611.817	0.01926
						612.059	0.0173
						612.301	0.00752
						612.543	0.01143
						612.784	0.0173
						613.026	0.01535
						613.268	0.00752
						613.51	-0.00031321
						613.751	0.01339
						613.993	0.01143
						614.235	0.01535
						614.477	0.01143
						614.718	0.01143
						614.96	0.01339
						615.202	0.0036
						615.444	0.01339
						615.685	0.01535
						615.927	0.01143
						616.169	0.01535
						616.41	0.00947
						616.652	0.0173
						616.894	0.01143
						617.135	0.00752
						617.377	0.01143
						617.619	0.00752
						617.86	0.00556
						618.102	0.01926
						618.344	0.00947
						618.585	0.00752
						618.827	0.01339
						619.069	0.00947
						619.31	0.0173
						619.552	0.01339
						619.793	0.01143
						620.035	0.01143
						620.277	0.0173
						620.518	-0.00031321
						620.76	0.00556
						621.001	0.0173
						621.243	0.01926
						621.485	0.01535
						621.726	0.01535
						621.968	0.00947
						622.209	0.01143
						622.451	0.00947
						622.692	0.01143
						622.934	0.00752
						623.175	0.00947
						623.417	0.00556
						623.659	0.01339
						623.9	0.00556
						624.142	0.01535
						624.383	0.01143
						624.625	0.01535
						624.866	0.00164
						625.108	0.01143
						625.349	0.00752
						625.591	0.00947
						625.832	0.00947
						626.073	0.01143
						626.315	0.01339
						626.556	0.00947
						626.798	0.01143
						627.039	0.01339
						627.281	0.0173
						627.522	0.01535
						627.764	0.01143
						628.005	0.00947
						628.246	0.00556
						628.488	0.01143
						628.729	0.01143
						628.971	0.00556
						629.212	0.01926
						629.453	0.00947
						629.695	0.01143
						629.936	0.00752
						630.178	0.0036
						630.419	0.01339
						630.66	0.00556
						630.902	0.00752
						631.143	0.01143
						631.384	0.01926
						631.626	0.00556
						631.867	0.00947
						632.108	-0.00227
						632.35	0.0173
						632.591	0.01535
						632.832	0.01535
						633.074	-0.00031321
						633.315	0.01339
						633.556	0.00752
						633.798	0.01535
						634.039	0.02122
						634.28	0.00947
						634.521	0.00752
						634.763	0.00752
						635.004	0.01339
						635.245	0.00556
						635.486	0.00947
						635.728	0.01339
						635.969	0.01535
						636.21	0.01339
						636.451	0.00947
						636.693	0.00556
						636.934	0.01339
						637.175	0.00556
						637.416	0.01143
						637.657	0.01339
						637.899	0.00556
						638.14	0.00752
						638.381	0.00164
						638.622	0.00556
						638.863	0.00947
						639.105	0.01339
						639.346	0.01143
						639.587	0.01339
						639.828	0.00947
						640.069	0.01143
						640.31	0.00556
						640.551	0.00947
						640.792	0.00947
						641.034	0.00752
						641.275	0.01143
						641.516	0.00556
						641.757	0.00556
						641.998	0.00556
						642.239	0.01535
						642.48	0.00752
						642.721	-0.00031321
						642.962	0.01143
						643.203	-0.00031321
						643.444	0.00947
						643.685	0.00752
						643.927	0.01339
						644.168	0.01339
						644.409	0.01339
						644.65	0.00752
						644.891	0.00752
						645.132	0.01143
						645.373	0.0173
						645.614	0.00947
						645.855	0.00947
						646.096	0.01143
						646.337	0.00752
						646.578	0.01339
						646.819	0.00752
						647.06	0.00556
						647.301	0.00556
						647.541	0.00752
						647.782	0.00752
						648.023	0.00947
						648.264	0.0173
						648.505	0.01143
						648.746	0.01535
						648.987	0.01339
						649.228	0.00752
						649.469	0.01339
						649.71	0.00752
						649.951	0.0036
						650.192	0.00947
						650.432	0.01143
						650.673	0.01143
						650.914	0.01143
						651.155	0.00947
						651.396	0.00947
						651.637	0.01143
						651.878	0.01143
						652.118	0.00556
						652.359	0.00556
						652.6	0.00752
						652.841	0.00752
						653.082	0.0173
						653.323	0.00752
						653.563	0.01143
						653.804	0.0036
						654.045	0.00752
						654.286	0.00947
						654.527	0.01535
						654.767	0.01926
						655.008	0.00947
						655.249	0.00752
						655.49	0.00752
						655.73	0.00752
						655.971	0.00752
						656.212	0.00947
						656.453	0.0036
						656.693	0.01143
						656.934	0.00752
						657.175	0.0173
						657.415	0.0036
						657.656	0.00556
						657.897	0.00752
						658.137	0.0036
						658.378	0.01143
						658.619	0.00752
						658.859	0.0173
						659.1	0.0036
						659.341	0.00556
						659.581	0.00556
						659.822	0.00752
						660.063	0.01143
						660.303	0.0036
						660.544	0.00947
						660.785	0.01143
						661.025	0.01339
						661.266	0.00752
						661.506	0.00947
						661.747	0.00556
						661.988	0.00947
						662.228	0.00947
						662.469	0.01143
						662.709	0.00947
						662.95	0.0173
						663.19	0.00556
						663.431	0.01535
						663.672	0.00947
						663.912	0.01339
						664.153	0.01143
						664.393	0.00556
						664.634	0.01143
						664.874	0.00947
						665.115	0.0173
						665.355	0.00752
						665.596	0.00164
						665.836	0.00556
						666.077	0.00947
						666.317	0.01339
						666.558	0.01339
						666.798	0.0036
						667.038	0.00947
						667.279	0.00556
						667.519	0.01339
						667.76	0.00556
						668	-0.00031321
						668.241	0.0173
						668.481	-0.00031321
						668.721	0.00947
						668.962	0.01143
						669.202	0.01339
						669.443	0.00752
						669.683	0.01339
						669.923	0.01143
						670.164	0.01143
						670.404	0.01143
						670.645	0.00752
						670.885	0.0036
						671.125	0.00556
						671.366	0.01143
						671.606	0.00947
						671.846	0.00947
						672.087	0.00752
						672.327	0.00556
						672.567	0.01535
						672.807	0.01143
						673.048	0.00556
						673.288	0.00752
						673.528	0.01339
						673.769	0.00947
						674.009	0.00752
						674.249	0.01143
						674.489	0.01339
						674.73	0.00752
						674.97	0.00947
						675.21	0.00556
						675.45	0.00556
						675.691	0.00556
						675.931	0.00947
						676.171	0.00947
						676.411	0.01143
						676.651	0.00556
						676.892	0.00752
						677.132	0.01339
						677.372	0.0036
						677.612	0.00752
						677.852	0.01339
						678.092	0.00556
						678.333	0.01143
						678.573	0.01143
						678.813	0.01143
						679.053	0.00164
						679.293	0.01143
						679.533	0.0036
						679.773	0.01143
						680.013	0.00752
						680.253	0.00947
						680.494	0.00947
						680.734	0.01926
						680.974	0.01143
						681.214	0.00752
						681.454	0.01339
						681.694	0.00947
						681.934	0.01143
						682.174	0.02122
						682.414	0.00752
						682.654	0.00947
						682.894	0.00947
						683.134	0.01143
						683.374	0.00164
						683.614	0.00947
						683.854	0.00556
						684.094	0.00752
						684.334	0.00752
						684.574	0.00947
						684.814	0.00556
						685.054	0.00947
						685.294	0.01339
						685.534	0.00947
						685.774	0.01339
						686.014	0.00752
						686.254	0.01143
						686.494	0.00752
						686.734	0.01339
						686.973	0.00947
						687.213	0.00752
						687.453	0.00752
						687.693	0.01143
						687.933	0.00752
						688.173	0.0173
						688.413	0.00947
						688.653	0.00947
						688.893	0.01143
						689.132	0.00752
						689.372	0.00752
						689.612	0.01143
						689.852	0.01339
						690.092	0.01535
						690.332	0.0173
						690.571	0.00164
						690.811	0.00752
						691.051	0.00947
						691.291	0.00947
						691.53	0.00556
						691.77	0.00947
						692.01	0.01535
						692.25	0.0036
						692.49	0.00752
						692.729	0.00947
						692.969	0.00947
						693.209	0.00752
						693.448	0.01143
						693.688	0.0173
						693.928	0.00556
						694.168	0.00752
						694.407	0.00947
						694.647	0.00947
						694.887	0.00752
						695.126	0.01143
						695.366	0.01339
						695.606	0.00556
						695.845	0.01143
						696.085	0.01339
						696.325	0.01143
						696.564	0.01339
						696.804	0.00752
						697.044	0.01143
						697.283	0.00947
						697.523	0.0036
						697.762	0.01143
						698.002	0.00752
						698.242	0.01339
						698.481	0.00947
						698.721	0.01535
						698.96	0.00556
						699.2	0.01143
						699.439	0.00947
						699.679	0.01143
						699.918	0.01535
						700.158	0.01143
						700.398	0.00752
						700.637	0.01143
						700.877	0.01143
						701.116	0.00752
						701.356	0.01143
						701.595	0.01143
						701.835	0.01339
						702.074	0.00164
						702.313	0.01535
						702.553	0.01339
						702.792	0.01535
						703.032	0.01535
						703.271	0.01339
						703.511	0.0036
						703.75	0.01535
						703.99	0.01535
						704.229	0.01926
						704.468	0.01339
						704.708	0.00947
						704.947	0.00947
						705.187	0.01339
						705.426	-0.00031321
						705.665	0.01535
						705.905	0.01535
						706.144	0.01143
						706.383	0.00556
						706.623	0.01143
						706.862	0.01143
						707.101	0.01143
						707.341	0.00556
						707.58	0.00752
						707.819	0.00947
						708.059	0.01143
						708.298	0.00947
						708.537	0.0036
						708.776	0.01339
						709.016	0.00752
						709.255	0.01535
						709.494	0.01143
						709.733	0.00556
						709.973	0.00164
						710.212	0.01143
						710.451	0.0036
						710.69	0.01339
						710.93	0.00752
						711.169	0.01339
						711.408	0.0036
						711.647	0.00556
						711.886	0.00752
						712.126	0.00556
						712.365	0.00752
						712.604	0.01339
						712.843	0.01339
						713.082	0.0036
						713.321	0.01143
						713.56	0.00947
						713.8	0.00947
						714.039	0.0036
						714.278	0.01339
						714.517	0.00752
						714.756	0.01339
						714.995	0.00752
						715.234	0.00947
						715.473	0.00556
						715.712	0.00752
						715.951	0.00947
						716.19	0.00947
						716.429	0.00556
						716.668	0.01535
						716.908	0.01143
						717.147	0.00947
						717.386	0.00752
						717.625	0.01143
						717.864	0.0173
						718.103	0.00164
						718.342	0.01143
						718.581	0.00947
						718.82	0.00947
						719.058	0.00752
						719.297	0.00947
						719.536	0.01339
						719.775	0.00947
						720.014	0.00947
						720.253	0.01535
						720.492	0.00752
						720.731	0.00947
						720.97	0.00752
						721.209	0.00947
						721.448	0.01339
						721.687	0.01339
						721.925	0.00947
						722.164	0.01143
						722.403	0.01143
						722.642	0.00752
						722.881	0.00947
						723.12	0.00947
						723.359	0.01535
						723.597	0.00947
						723.836	0.01143
						724.075	0.00947
						724.314	0.00947
						724.553	0.00752
						724.791	0.02122
						725.03	0.01143
						725.269	0.00556
						725.508	0.00556
						725.746	0.0173
						725.985	0.01535
						726.224	0.00752
						726.463	0.00947
						726.701	0.01143
						726.94	0.00752
						727.179	0.01339
						727.418	0.01143
						727.656	0.01339
						727.895	0.00752
						728.134	0.01926
						728.372	0.00947
						728.611	0.00752
						728.85	0.00947
						729.088	0.00164
						729.327	0.0173
						729.566	0.01535
						729.804	0.0036
						730.043	0.0173
						730.281	0.0173
						730.52	0.01143
						730.759	0.01339
						730.997	0.01143
						731.236	0.01143
						731.474	0.01143
						731.713	0.01535
						731.952	0.01143
						732.19	0.0173
						732.429	0.01535
						732.667	0.01143
						732.906	0.02122
						733.144	0.01535
						733.383	0.01535
						733.621	0.0173
						733.86	0.0173
						734.098	0.01339
						734.337	0.01535
						734.575	0.01535
						734.814	0.0173
						735.052	0.01339
						735.291	0.01339
						735.529	0.02122
						735.767	0.00947
						736.006	0.01535
						736.244	0.01339
						736.483	0.0173
						736.721	0.00556
						736.96	0.01535
						737.198	0.00947
						737.436	0.01143
						737.675	0.00752
						737.913	0.01535
						738.151	0.01535
						738.39	0.01339
						738.628	0.01143
						738.866	0.01339
						739.105	0.00752
						739.343	0.00752
						739.581	0.01535
						739.82	0.01535
						740.058	0.00752
						740.296	0.00947
						740.535	0.00752
						740.773	0.00752
						741.011	0.01143
						741.249	0.01339
						741.488	0.01535
						741.726	0.0173
						741.964	0.00556
						742.202	0.00752
						742.441	0.00752
						742.679	0.01535
						742.917	0.00752
						743.155	0.01143
						743.393	0.0036
						743.632	0.01339
						743.87	0.01535
						744.108	0.00947
						744.346	0.00752
						744.584	0.01535
						744.822	0.01143
						745.061	0.00556
						745.299	0.00947
						745.537	0.00947
						745.775	0.00947
						746.013	0.01339
						746.251	0.01143
						746.489	0.00947
						746.727	0.00947
						746.965	0.00752
						747.203	0.00752
						747.441	0.0173
						747.679	0.00752
						747.918	0.00947
						748.156	0.00752
						748.394	0.00752
						748.632	0.00947
						748.87	0.00947
						749.108	0.0173
						749.346	0.01143
						749.584	0.00556
						749.822	0.00947
						750.06	0.00556
						750.298	0.00556
						750.535	0.00752
						750.773	0.00752
						751.011	0.00752
						751.249	0.01143
						751.487	0.00164
						751.725	0.00947
						751.963	0.01143
						752.201	0.01143
						752.439	0.01339
						752.677	0.00556
						752.915	0.00947
						753.152	0.00556
						753.39	0.00752
						753.628	0.00752
						753.866	0.01143
						754.104	0.01535
						754.342	0.01339
						754.579	0.00556
						754.817	0.01143
						755.055	0.01143
						755.293	0.00556
						755.531	0.01339
						755.768	0.01339
						756.006	0.00752
						756.244	0.00164
						756.482	0.00947
						756.719	0.00752
						756.957	0.00947
						757.195	0.00947
						757.433	0.0036
						757.67	0.01143
						757.908	0.01143
						758.146	0.01339
						758.383	0.00947
						758.621	0.00947
						758.859	0.01143
						759.096	0.01143
						759.334	0.00947
						759.572	0.01339
						759.809	0.01143
						760.047	0.00947
						760.285	0.00947
						760.522	0.01143
						760.76	0.01535
						760.998	0.0173
						761.235	0.01143
						761.473	0.01143
						761.71	-0.00031321
						761.948	0.00556
						762.185	0.01143
						762.423	0.01143
						762.66	0.01143
						762.898	0.00556
						763.136	0.01339
						763.373	0.00947
						763.611	0.00947
						763.848	0.00752
						764.086	0.00947
						764.323	0.01143
						764.561	0.00947
						764.798	0.01143
						765.035	0.00556
						765.273	0.01926
						765.51	0.00556
						765.748	0.01143
						765.985	0.01535
						766.223	0.01143
						766.46	0.02122
						766.697	0.01143
						766.935	0.01535
						767.172	0.01535
						767.41	0.00947
						767.647	0.01339
						767.884	0.00947
						768.122	0.00947
						768.359	0.01926
						768.596	0.00947
						768.834	0.00164
						769.071	0.01143
						769.308	0.01339
						769.546	0.00947
						769.783	0.00556
						770.02	0.00947
						770.258	0.01143
						770.495	0.00947
						770.732	0.00947
						770.969	0.00752
						771.207	0.01143
						771.444	0.01143
						771.681	0.01339
						771.918	0.01339
						772.155	0.01926
						772.393	0.00752
						772.63	0.00947
						772.867	0.00556
						773.104	0.00947
						773.341	0.01535
						773.579	0.00947
						773.816	0.0036
						774.053	0.0036
						774.29	0.00752
						774.527	0.00752
						774.764	0.01339
						775.001	0.01339
						775.238	0.01535
						775.476	0.00164
						775.713	0.00947
						775.95	0.01143
						776.187	0.00947
						776.424	0.00556
						776.661	0.00947
						776.898	0.01339
						777.135	0.0173
						777.372	0.0036
						777.609	0.01339
						777.846	0.01339
						778.083	0.00947
						778.32	0.01143
						778.557	0.01143
						778.794	0.00752
						779.031	0.01339
						779.268	0.00947
						779.505	0.01143
						779.742	0.00164
						779.979	0.00947
						780.216	0.00752
						780.453	0.00556
						780.689	0.00947
						780.926	0.00947
						781.163	0.00752
						781.4	0.01339
						781.637	0.01143
						781.874	0.00947
						782.111	0.00752
						782.348	0.00947
						782.584	0.01143
						782.821	0.00947
						783.058	0.00556
						783.295	0.00947
						783.532	0.00556
						783.768	0.01339
						784.005	0.00947
						784.242	0.01339
						784.479	0.01339
						784.716	0.00556
						784.952	0.00947
						785.189	0.01143
						785.426	0.0173
						785.663	0.00947
						785.899	0.00947
						786.136	0.01535
						786.373	0.00752
						786.609	0.00556
						786.846	0.00164
						787.083	0.01535
						787.319	0.01143
						787.556	0.01143
						787.793	0.00752
						788.029	0.00752
						788.266	0.00752
						788.503	0.00556
						788.739	0.00947
						788.976	0.01143
						789.212	0.00556
						789.449	0.00947
						789.686	0.0036
						789.922	0.00947

## Sheet: Figure 4a
CIE 1931 colour space chromaticity diagram
		CIE_x	CIE_y
	RC-PSP blue	0.137847	0.0399673
	RC-PSP green	0.222784	0.624071
	RC-PSP red	0.644486	0.325814
	Ref-PSP blue	0.137847	0.0399673
	Ref-PSP green	0.1383	0.0439614
	Ref-PSP red	0.141498	0.0422648

## Sheet: Figure 4b
Total emission spectra captured by the integrating sphere for the red RC-PSP
Wavelength (nm)	Intensity
380.111	0.00372
380.356	0.00328
380.601	0.00316
380.846	0.00388
381.091	0.00372
381.336	0.00372
381.58	0.00345
381.825	0.00332
382.07	0.00332
382.315	0.00319
382.56	0.00293
382.804	0.00319
383.049	0.00385
383.294	0.00359
383.539	0.00346
383.784	0.00359
384.028	0.00437
384.273	0.0045
384.518	0.00411
384.763	0.00424
385.008	0.00424
385.252	0.0045
385.497	0.00398
385.742	0.00345
385.987	0.00385
386.232	0.00372
386.476	0.00345
386.721	0.00345
386.966	0.00359
387.211	0.00385
387.455	0.00372
387.7	0.00332
387.945	0.00345
388.19	0.00385
388.435	0.00359
388.679	0.00398
388.924	0.00398
389.169	0.00411
389.414	0.00424
389.658	0.00411
389.903	0.00424
390.148	0.00437
390.393	0.00385
390.637	0.00385
390.882	0.00385
391.127	0.00332
391.372	0.00424
391.617	0.00437
391.861	0.0045
392.106	0.0045
392.351	0.00398
392.596	0.00398
392.84	0.00437
393.085	0.00437
393.33	0.00411
393.575	0.00424
393.819	0.00293
394.064	0.00241
394.309	0.00254
394.554	0.00241
394.798	0.00267
395.043	0.00293
395.288	0.00306
395.533	0.0028
395.777	0.0028
396.022	0.00228
396.267	0.00306
396.512	0.00371
396.756	0.00345
397.001	0.00306
397.246	0.00319
397.49	0.00293
397.735	0.00306
397.98	0.00332
398.225	0.00398
398.469	0.0045
398.714	0.00424
398.959	0.00372
399.204	0.00359
399.448	0.00372
399.693	0.00372
399.938	0.00372
400.182	0.00306
400.427	0.0028
400.672	0.00228
400.917	0.00215
401.161	0.00188
401.406	0.00228
401.651	0.00241
401.895	0.00254
402.14	0.00241
402.385	0.00228
402.629	0.00254
402.874	0.00215
403.119	0.00215
403.364	0.00241
403.608	0.00293
403.853	0.00241
404.098	0.00215
404.342	0.00241
404.587	0.00267
404.832	0.00267
405.076	0.00267
405.321	0.00332
405.566	0.00345
405.81	0.00332
406.055	0.00306
406.3	0.00345
406.545	0.00398
406.789	0.00359
407.034	0.00345
407.279	0.00319
407.523	0.00345
407.768	0.00306
408.013	0.00319
408.257	0.00319
408.502	0.00293
408.747	0.00267
408.991	0.00241
409.236	0.00267
409.481	0.00241
409.725	0.00267
409.97	0.00254
410.214	0.00241
410.459	0.00202
410.704	0.00175
410.948	0.00228
411.193	0.00228
411.438	0.00215
411.682	0.00188
411.927	0.00201
412.172	0.00254
412.416	0.00241
412.661	0.00267
412.906	0.00306
413.15	0.00293
413.395	0.00215
413.639	0.00254
413.884	0.00293
414.129	0.00306
414.373	0.00319
414.618	0.0028
414.863	0.00254
415.107	0.00254
415.352	0.00241
415.596	0.00254
415.841	0.00306
416.086	0.00306
416.33	0.0028
416.575	0.0028
416.82	0.00228
417.064	0.00175
417.309	0.00215
417.553	0.00241
417.798	0.0028
418.043	0.0028
418.287	0.00241
418.532	0.00188
418.776	0.00188
419.021	0.00162
419.266	0.00201
419.51	0.00267
419.755	0.00188
419.999	0.00162
420.244	0.00136
420.488	0.00162
420.733	0.00175
420.978	0.00188
421.222	0.00162
421.467	0.00162
421.711	0.00162
421.956	0.00149
422.201	0.00228
422.445	0.00228
422.69	0.00228
422.934	0.00202
423.179	0.00162
423.423	0.00162
423.668	0.00202
423.912	0.00176
424.157	0.00162
424.402	0.00175
424.646	0.00149
424.891	0.00136
425.135	0.000968264
425.38	0.00123
425.624	0.00175
425.869	0.00136
426.113	0.0011
426.358	0.0011
426.603	0.00123
426.847	0.000837777
427.092	0.0011
427.336	0.00096928
427.581	0.00096928
427.825	0.000838187
428.07	0.0011
428.314	0.000576002
428.559	0.000707095
428.803	0.00136
429.048	0.00175
429.292	0.00162
429.537	0.0011
429.781	0.00136
430.026	0.00201
430.27	0.00215
430.515	0.00188
430.759	0.00267
431.004	0.00293
431.248	0.00228
431.493	0.00202
431.737	0.00202
431.982	0.00267
432.226	0.0028
432.471	0.00241
432.715	0.00241
432.96	0.00228
433.204	0.00215
433.449	0.00175
433.693	0.00215
433.938	0.00241
434.182	0.00293
434.427	0.00241
434.671	0.00215
434.916	0.00175
435.16	0.00136
435.405	0.00149
435.649	0.00254
435.894	0.00228
436.138	0.00215
436.382	0.00175
436.627	0.00149
436.871	0.00175
437.116	0.00175
437.36	0.00254
437.605	0.00267
437.849	0.0028
438.094	0.00228
438.338	0.00254
438.583	0.0028
438.827	0.00319
439.071	0.00319
439.316	0.00319
439.56	0.00332
439.805	0.00293
440.049	0.0028
440.294	0.00254
440.538	0.0028
440.782	0.00293
441.027	0.00254
441.271	0.00228
441.516	0.00241
441.76	0.00267
442.004	0.0028
442.249	0.0028
442.493	0.00319
442.738	0.00319
442.982	0.00267
443.227	0.00254
443.471	0.0028
443.715	0.0028
443.96	0.00267
444.204	0.00228
444.448	0.00215
444.693	0.00241
444.937	0.00215
445.182	0.00215
445.426	0.00201
445.67	0.00188
445.915	0.00175
446.159	0.00175
446.404	0.00162
446.648	0.00175
446.892	0.00175
447.137	0.00136
447.381	0.00149
447.625	0.00175
447.87	0.00162
448.114	0.00202
448.358	0.00228
448.603	0.00228
448.847	0.00228
449.091	0.00228
449.336	0.00215
449.58	0.00254
449.824	0.0028
450.069	0.00254
450.313	0.0028
450.557	0.00228
450.802	0.00254
451.046	0.00293
451.29	0.00319
451.535	0.00358
451.779	0.00385
452.023	0.00372
452.268	0.00411
452.512	0.00476
452.756	0.00463
453.001	0.00516
453.245	0.00516
453.489	0.00516
453.734	0.00555
453.978	0.00581
454.222	0.00672
454.466	0.00751
454.711	0.0079
454.955	0.00843
455.199	0.01
455.444	0.0113
455.688	0.01248
455.932	0.01379
456.176	0.01562
456.421	0.01719
456.665	0.01915
456.909	0.02138
457.154	0.0236
457.398	0.02582
457.642	0.02805
457.886	0.03119
458.131	0.03406
458.375	0.03694
458.619	0.03969
458.863	0.04361
459.108	0.0461
459.352	0.04989
459.596	0.05329
459.84	0.05787
460.085	0.0614
460.329	0.06415
460.573	0.06742
460.817	0.07121
461.062	0.07462
461.306	0.0771
461.55	0.0792
461.794	0.08011
462.038	0.08233
462.283	0.0826
462.527	0.08312
462.771	0.08273
463.015	0.08155
463.259	0.07959
463.504	0.07697
463.748	0.0737
463.992	0.07174
464.236	0.06912
464.48	0.06468
464.725	0.06049
464.969	0.05748
465.213	0.055
465.457	0.05225
465.701	0.04885
465.946	0.04636
466.19	0.04532
466.434	0.04349
466.678	0.04296
466.922	0.0427
467.166	0.04257
467.411	0.04113
467.655	0.03969
467.899	0.03891
468.143	0.03838
468.387	0.03734
468.631	0.03511
468.875	0.03341
469.12	0.03027
469.364	0.02792
469.608	0.02595
469.852	0.02452
470.096	0.02321
470.34	0.02124
470.584	0.01981
470.829	0.01863
471.073	0.01745
471.317	0.01588
471.561	0.0151
471.805	0.01392
472.049	0.01235
472.293	0.01104
472.537	0.00999
472.781	0.00921
473.026	0.00908
473.27	0.0079
473.514	0.00685
473.758	0.00646
474.002	0.00607
474.246	0.00568
474.49	0.00555
474.734	0.00542
474.978	0.00476
475.222	0.0045
475.466	0.00359
475.71	0.00332
475.955	0.00385
476.199	0.00372
476.443	0.00345
476.687	0.00332
476.931	0.00306
477.175	0.00332
477.419	0.00332
477.663	0.00306
477.907	0.00293
478.151	0.00319
478.395	0.0028
478.639	0.00306
478.883	0.00267
479.127	0.00267
479.371	0.00267
479.615	0.00241
479.859	0.00215
480.103	0.00215
480.347	0.00241
480.591	0.00241
480.835	0.00228
481.079	0.00188
481.323	0.00228
481.567	0.00188
481.811	0.00202
482.055	0.00162
482.299	0.00149
482.543	0.00189
482.787	0.00189
483.031	0.00175
483.275	0.00162
483.519	0.00215
483.763	0.00188
484.007	0.00241
484.251	0.00228
484.495	0.00241
484.739	0.00306
484.983	0.00241
485.227	0.00267
485.471	0.00267
485.715	0.00267
485.959	0.00188
486.203	0.00201
486.447	0.00188
486.691	0.00202
486.935	0.00202
487.178	0.00162
487.422	0.00228
487.666	0.00202
487.91	0.00189
488.154	0.00228
488.398	0.00254
488.642	0.00267
488.886	0.00241
489.13	0.00215
489.374	0.00175
489.618	0.00162
489.862	0.00123
490.105	0.00136
490.349	0.00188
490.593	0.00136
490.837	0.00149
491.081	0.00136
491.325	0.00123
491.569	0.0011
491.813	0.00162
492.056	0.00162
492.3	0.00162
492.544	0.00136
492.788	0.00123
493.032	0.00149
493.276	0.000968674
493.52	0.000706899
493.763	0.000968674
494.007	0.00136
494.251	0.000837992
494.495	0.000968674
494.739	0.0011
494.983	0.000837581
495.227	0.000837581
495.47	0.000968674
495.714	0.00162
495.958	0.00175
496.202	0.00175
496.446	0.00123
496.689	0.00175
496.933	0.00162
497.177	0.00175
497.421	0.00162
497.665	0.00162
497.908	0.00096887
498.152	0.000837777
498.396	0.000837777
498.64	0.000576002
498.884	0.000707095
499.127	0.000445926
499.371	0.000838793
499.615	0.000969886
499.859	0.00149
500.102	0.00136
500.346	0.00162
500.59	0.00189
500.834	0.00175
501.077	0.00175
501.321	0.00202
501.565	0.00228
501.809	0.00188
502.052	0.00149
502.296	0.00136
502.54	0.00175
502.784	0.00241
503.027	0.00214
503.271	0.00214
503.515	0.00228
503.759	0.00241
504.002	0.00215
504.246	0.00241
504.49	0.00254
504.733	0.00228
504.977	0.00175
505.221	0.00123
505.465	0.0011
505.708	0.000837171
505.952	0.0011
506.196	0.0011
506.439	0.000968264
506.683	0.000968264
506.927	0.000968264
507.17	0.000968264
507.414	0.000968264
507.658	0.000968264
507.901	0.00149
508.145	0.00201
508.389	0.00162
508.632	0.00149
508.876	0.0011
509.12	0.00123
509.363	0.00123
509.607	0.00123
509.85	0.0011
510.094	0.00123
510.338	0.000706489
510.581	0.000967658
510.825	0.0011
511.069	0.00136
511.312	0.00175
511.556	0.00123
511.799	0.00136
512.043	0.00175
512.287	0.00228
512.53	0.00228
512.774	0.00202
513.017	0.00202
513.261	0.00188
513.505	0.00201
513.748	0.00136
513.992	0.00162
514.235	0.00149
514.479	0.00149
514.722	0.000836761
514.966	0.0011
515.21	0.00188
515.453	0.000967854
515.697	0.00123
515.94	0.0011
516.184	0.00175
516.427	0.00202
516.671	0.00215
516.914	0.00189
517.158	0.00241
517.401	0.00215
517.645	0.00149
517.888	0.00188
518.132	0.00162
518.375	0.00149
518.619	0.00162
518.862	0.0011
519.106	0.000968674
519.349	0.0011
519.593	0.000968674
519.836	0.000837992
520.08	0.000968674
520.323	0.00123
520.567	0.00149
520.81	0.00149
521.054	0.00123
521.297	0.00149
521.541	0.00149
521.784	0.00136
522.028	0.00123
522.271	0.0011
522.515	0.00136
522.758	0.00136
523.001	0.00175
523.245	0.00162
523.488	0.00162
523.732	0.00175
523.975	0.00188
524.219	0.00162
524.462	0.00162
524.705	0.00202
524.949	0.00188
525.192	0.00136
525.436	0.00096887
525.679	0.0011
525.922	0.00136
526.166	0.00123
526.409	0.00123
526.653	0.00136
526.896	0.00136
527.139	0.00136
527.383	0.00123
527.626	0.00162
527.869	0.00175
528.113	0.00175
528.356	0.00175
528.6	0.00162
528.843	0.00215
529.086	0.00267
529.33	0.00267
529.573	0.00267
529.816	0.0028
530.06	0.00293
530.303	0.0028
530.546	0.00254
530.79	0.00267
531.033	0.0028
531.276	0.00215
531.52	0.00202
531.763	0.00175
532.006	0.00149
532.249	0.00136
532.493	0.0011
532.736	0.00136
532.979	0.00162
533.223	0.00136
533.466	0.00149
533.709	0.000968264
533.952	0.000968264
534.196	0.00149
534.439	0.00215
534.682	0.00254
534.925	0.00267
535.169	0.00228
535.412	0.00201
535.655	0.00215
535.898	0.00201
536.142	0.00293
536.385	0.00267
536.628	0.00241
536.871	0.00227
537.115	0.00175
537.358	0.00175
537.601	0.00175
537.844	0.00214
538.087	0.00267
538.331	0.00267
538.574	0.00228
538.817	0.00267
539.06	0.00267
539.303	0.00215
539.547	0.00241
539.79	0.00228
540.033	0.00175
540.276	0.00149
540.519	0.00123
540.762	0.000967248
541.006	0.000967248
541.249	0.000444304
541.492	0.000706489
541.735	0.000968264
541.978	0.000837171
542.221	0.000706685
542.464	0.00096887
542.708	0.00123
542.951	0.0011
543.194	0.000969886
543.437	0.000708717
543.68	0.00136
543.923	0.00149
544.166	0.0011
544.409	0.00149
544.653	0.00175
544.896	0.00188
545.139	0.00188
545.382	0.00175
545.625	0.00215
545.868	0.0028
546.111	0.00254
546.354	0.00254
546.597	0.00254
546.84	0.00254
547.083	0.00293
547.326	0.00358
547.569	0.00306
547.812	0.00306
548.055	0.00358
548.298	0.00372
548.541	0.00385
548.785	0.00358
549.028	0.00398
549.271	0.00398
549.514	0.00385
549.757	0.00332
550	0.00398
550.243	0.00476
550.486	0.00424
550.729	0.00398
550.972	0.00345
551.215	0.00319
551.458	0.00319
551.701	0.00306
551.943	0.00319
552.186	0.00358
552.429	0.00358
552.672	0.0028
552.915	0.00267
553.158	0.00254
553.401	0.00306
553.644	0.00358
553.887	0.00371
554.13	0.00371
554.373	0.00358
554.616	0.00319
554.859	0.00306
555.102	0.00306
555.345	0.00346
555.588	0.00359
555.83	0.00372
556.073	0.00346
556.316	0.00346
556.559	0.00333
556.802	0.00306
557.045	0.00333
557.288	0.00346
557.531	0.00346
557.774	0.00359
558.016	0.00345
558.259	0.00332
558.502	0.00358
558.745	0.00358
558.988	0.00385
559.231	0.0045
559.474	0.00437
559.716	0.00398
559.959	0.0045
560.202	0.0045
560.445	0.00489
560.688	0.00528
560.93	0.00515
561.173	0.00555
561.416	0.00555
561.659	0.00528
561.902	0.00555
562.144	0.00594
562.387	0.00555
562.63	0.00568
562.873	0.00581
563.116	0.00581
563.358	0.00633
563.601	0.00646
563.844	0.00672
564.087	0.00711
564.329	0.00711
564.572	0.00725
564.815	0.0079
565.058	0.00764
565.3	0.00725
565.543	0.00725
565.786	0.00698
566.029	0.00751
566.271	0.00751
566.514	0.00764
566.757	0.0079
566.999	0.00842
567.242	0.00829
567.485	0.00882
567.727	0.00973
567.97	0.0096
568.213	0.01039
568.456	0.00986
568.698	0.01065
568.941	0.01052
569.183	0.01065
569.426	0.01091
569.669	0.01169
569.911	0.01248
570.154	0.013
570.397	0.01339
570.639	0.01313
570.882	0.01379
571.125	0.01379
571.367	0.01483
571.61	0.01588
571.852	0.01614
572.095	0.01627
572.338	0.01588
572.58	0.01614
572.823	0.01693
573.065	0.01719
573.308	0.01797
573.551	0.01824
573.793	0.01863
574.036	0.01915
574.278	0.02007
574.521	0.02111
574.763	0.02242
575.006	0.02307
575.249	0.02412
575.491	0.0253
575.734	0.0253
575.976	0.02595
576.219	0.02726
576.461	0.0287
576.704	0.02883
576.946	0.02909
577.189	0.02962
577.431	0.03027
577.674	0.03079
577.916	0.03158
578.159	0.0338
578.401	0.03629
578.644	0.0372
578.886	0.03786
579.129	0.03982
579.371	0.04218
579.614	0.04335
579.856	0.04531
580.099	0.04728
580.341	0.04937
580.583	0.05029
580.826	0.05186
581.068	0.05225
581.311	0.05382
581.553	0.05513
581.796	0.05552
582.038	0.058
582.28	0.05984
582.523	0.06167
582.765	0.06337
583.008	0.06664
583.25	0.06834
583.492	0.07108
583.735	0.07448
583.977	0.07658
584.22	0.07893
584.462	0.08142
584.704	0.08416
584.947	0.08691
585.189	0.0894
585.431	0.09201
585.674	0.09515
585.916	0.0996
586.158	0.1017
586.401	0.10523
586.643	0.10928
586.885	0.11347
587.128	0.117
587.37	0.12171
587.612	0.12694
587.855	0.13047
588.097	0.13479
588.339	0.13845
588.581	0.14408
588.824	0.1501
589.066	0.15611
589.308	0.16043
589.55	0.16409
589.793	0.16841
590.035	0.17325
590.277	0.17691
590.519	0.1811
590.762	0.18489
591.004	0.18895
591.246	0.19327
591.488	0.19732
591.731	0.20373
591.973	0.21132
592.215	0.21681
592.457	0.22178
592.699	0.22898
592.942	0.23552
593.184	0.24376
593.426	0.24978
593.668	0.25658
593.91	0.26417
594.153	0.26979
594.395	0.27751
594.637	0.2834
594.879	0.29007
595.121	0.2987
595.363	0.30694
595.606	0.31349
595.848	0.3216
596.09	0.32984
596.332	0.33782
596.574	0.34436
596.816	0.35234
597.058	0.36097
597.3	0.37065
597.542	0.37798
597.785	0.38569
598.027	0.39564
598.269	0.40309
598.511	0.41068
598.753	0.41722
598.995	0.42742
599.237	0.4341
599.479	0.44391
599.721	0.45149
599.963	0.46131
600.205	0.4702
600.447	0.47753
600.689	0.48799
600.931	0.49767
601.173	0.50788
601.415	0.51625
601.657	0.5258
601.899	0.53469
602.141	0.54621
602.383	0.55314
602.625	0.56334
602.867	0.57328
603.109	0.58192
603.351	0.58911
603.593	0.59892
603.835	0.60926
604.077	0.61842
604.319	0.62522
604.561	0.6328
604.803	0.64314
605.045	0.65308
605.287	0.66289
605.529	0.67244
605.771	0.68225
606.013	0.69075
606.255	0.69743
606.497	0.70763
606.738	0.71783
606.98	0.72712
607.222	0.73523
607.464	0.74269
607.706	0.75041
607.948	0.75983
608.19	0.76859
608.432	0.77879
608.674	0.78952
608.915	0.79619
609.157	0.80653
609.399	0.81503
609.641	0.82353
609.883	0.82877
610.125	0.83531
610.366	0.84316
610.608	0.85035
610.85	0.85467
611.092	0.86199
611.334	0.86958
611.575	0.87704
611.817	0.88057
612.059	0.88985
612.301	0.90137
612.543	0.90961
612.784	0.91288
613.026	0.91863
613.268	0.92871
613.51	0.93211
613.751	0.93708
613.993	0.94283
614.235	0.95265
614.477	0.95618
614.718	0.95814
614.96	0.96154
615.202	0.96651
615.444	0.97384
615.685	0.97292
615.927	0.97855
616.169	0.98247
616.41	0.98417
616.652	0.98417
616.894	0.98587
617.135	0.98993
617.377	0.99163
617.619	0.99411
617.86	0.9949
618.102	0.99869
618.344	1
618.585	0.99935
618.827	0.99778
619.069	0.99791
619.31	0.99542
619.552	0.9898
619.793	0.9877
620.035	0.98574
620.277	0.98156
620.518	0.97737
620.76	0.97279
621.001	0.96887
621.243	0.96403
621.485	0.9605
621.726	0.95866
621.968	0.95212
622.209	0.94754
622.451	0.94087
622.692	0.93171
622.934	0.92452
623.175	0.91837
623.417	0.91157
623.659	0.90621
623.9	0.89574
624.142	0.88331
624.383	0.879
624.625	0.86919
624.866	0.86081
625.108	0.85362
625.349	0.84355
625.591	0.83452
625.832	0.82549
626.073	0.81673
626.315	0.80783
626.556	0.79868
626.798	0.78991
627.039	0.78193
627.281	0.76951
627.522	0.76166
627.764	0.75394
628.005	0.74282
628.246	0.73366
628.488	0.7194
628.729	0.70933
628.971	0.70057
629.212	0.68866
629.453	0.67676
629.695	0.66917
629.936	0.6574
630.178	0.64772
630.419	0.63856
630.66	0.62953
630.902	0.62443
631.143	0.61541
631.384	0.60494
631.626	0.59644
631.867	0.58859
632.108	0.57943
632.35	0.57263
632.591	0.56216
632.832	0.55301
633.074	0.54254
633.315	0.5326
633.556	0.52501
633.798	0.51939
634.039	0.50853
634.28	0.49833
634.521	0.48956
634.763	0.47975
635.004	0.47033
635.245	0.4634
635.486	0.4562
635.728	0.44744
635.969	0.43985
636.21	0.42965
636.451	0.42298
636.693	0.41788
636.934	0.41068
637.175	0.40401
637.416	0.39865
637.657	0.38897
637.899	0.38085
638.14	0.37379
638.381	0.36581
638.622	0.35927
638.863	0.35273
639.105	0.34593
639.346	0.33952
639.587	0.33101
639.828	0.32487
640.069	0.31872
640.31	0.31257
640.551	0.30773
640.792	0.30145
641.034	0.29596
641.275	0.28994
641.516	0.28327
641.757	0.27738
641.998	0.27149
642.239	0.26587
642.48	0.26208
642.721	0.25684
642.962	0.25043
643.203	0.24441
643.444	0.23879
643.685	0.23277
643.927	0.22662
644.168	0.22218
644.409	0.2193
644.65	0.21354
644.891	0.20844
645.132	0.20478
645.373	0.19955
645.614	0.19654
645.855	0.19144
646.096	0.18895
646.337	0.18476
646.578	0.18058
646.819	0.17626
647.06	0.1726
647.301	0.16776
647.541	0.16397
647.782	0.15952
648.023	0.15468
648.264	0.1518
648.505	0.14814
648.746	0.14539
648.987	0.14107
649.228	0.13833
649.469	0.13571
649.71	0.13283
649.951	0.12878
650.192	0.12721
650.432	0.12446
650.673	0.12276
650.914	0.11988
651.155	0.11779
651.396	0.11582
651.637	0.11321
651.878	0.11112
652.118	0.10968
652.359	0.10784
652.6	0.10601
652.841	0.10366
653.082	0.10183
653.323	0.10026
653.563	0.09751
653.804	0.09594
654.045	0.09306
654.286	0.09162
654.527	0.089
654.767	0.08678
655.008	0.0843
655.249	0.08338
655.49	0.08116
655.73	0.07841
655.971	0.07684
656.212	0.07553
656.453	0.07318
656.693	0.07161
656.934	0.0703
657.175	0.06912
657.415	0.06795
657.656	0.06546
657.897	0.06415
658.137	0.06376
658.378	0.06284
658.619	0.06075
658.859	0.06088
659.1	0.05787
659.341	0.05683
659.581	0.05526
659.822	0.05382
660.063	0.05277
660.303	0.05107
660.544	0.04989
660.785	0.04858
661.025	0.04741
661.266	0.04584
661.506	0.04584
661.747	0.04492
661.988	0.04361
662.228	0.04296
662.469	0.04257
662.709	0.04139
662.95	0.03995
663.19	0.03969
663.431	0.03903
663.672	0.03903
663.912	0.03864
664.153	0.03694
664.393	0.03589
664.634	0.03472
664.874	0.03393
665.115	0.03354
665.355	0.03341
665.596	0.03236
665.836	0.03249
666.077	0.03106
666.317	0.02975
666.558	0.02988
666.798	0.02948
667.038	0.0287
667.279	0.02857
667.519	0.02791
667.76	0.02752
668	0.02687
668.241	0.02595
668.481	0.02621
668.721	0.02582
668.962	0.0253
669.202	0.02582
669.443	0.02569
669.683	0.02517
669.923	0.02477
670.164	0.02412
670.404	0.02386
670.645	0.02307
670.885	0.02242
671.125	0.02216
671.366	0.02203
671.606	0.02124
671.846	0.02098
672.087	0.02072
672.327	0.02033
672.567	0.02007
672.807	0.0202
673.048	0.02033
673.288	0.01967
673.528	0.01928
673.769	0.01876
674.009	0.01837
674.249	0.01784
674.489	0.01758
674.73	0.01771
674.97	0.0168
675.21	0.01627
675.45	0.01562
675.691	0.01536
675.931	0.01562
676.171	0.01549
676.411	0.01549
676.651	0.01549
676.892	0.0151
677.132	0.01405
677.372	0.01457
677.612	0.01431
677.852	0.01431
678.092	0.01457
678.333	0.01431
678.573	0.01444
678.813	0.01405
679.053	0.01405
679.293	0.01379
679.533	0.0151
679.773	0.01523
680.013	0.01497
680.253	0.0151
680.494	0.0151
680.734	0.01431
680.974	0.01379
681.214	0.01392
681.454	0.01366
681.694	0.01313
681.934	0.01235
682.174	0.01182
682.414	0.01196
682.654	0.01183
682.894	0.01117
683.134	0.01104
683.374	0.01065
683.614	0.01039
683.854	0.01065
684.094	0.01078
684.334	0.01052
684.574	0.01012
684.814	0.00986
685.054	0.00986
685.294	0.0096
685.534	0.0096
685.774	0.00986
686.014	0.0096
686.254	0.00921
686.494	0.00947
686.734	0.0096
686.973	0.00921
687.213	0.00855
687.453	0.00842
687.693	0.00842
687.933	0.00829
688.173	0.00829
688.413	0.00803
688.653	0.00764
688.893	0.00712
689.132	0.00698
689.372	0.00725
689.612	0.00816
689.852	0.0079
690.092	0.00803
690.332	0.00829
690.571	0.00751
690.811	0.00725
691.051	0.00725
691.291	0.00725
691.53	0.00699
691.77	0.00738
692.01	0.00646
692.25	0.0062
692.49	0.00659
692.729	0.00581
692.969	0.00646
693.209	0.00672
693.448	0.00698
693.688	0.00777
693.928	0.00764
694.168	0.00777
694.407	0.00738
694.647	0.00738
694.887	0.00646
695.126	0.00698
695.366	0.00672
695.606	0.00685
695.845	0.00659
696.085	0.00607
696.325	0.00594
696.564	0.00463
696.804	0.00515
697.044	0.00542
697.283	0.00568
697.523	0.00581
697.762	0.0062
698.002	0.00581
698.242	0.00542
698.481	0.00542
698.721	0.00555
698.96	0.00659
699.2	0.00672
699.439	0.00646
699.679	0.00607
699.918	0.00607
700.158	0.00555
700.398	0.0062
700.637	0.00698
700.877	0.00659
701.116	0.00712
701.356	0.00659
701.595	0.00672
701.835	0.00698
702.074	0.00751
702.313	0.00764
702.553	0.00803
702.792	0.00751
703.032	0.00698
703.271	0.00724
703.511	0.00698
703.75	0.00711
703.99	0.00724
704.229	0.00672
704.468	0.00633
704.708	0.00607
704.947	0.00542
705.187	0.00581
705.426	0.00581
705.665	0.00581
705.905	0.00568
706.144	0.00581
706.383	0.00568
706.623	0.00555
706.862	0.00581
707.101	0.00555
707.341	0.00607
707.58	0.00581
707.819	0.00581
708.059	0.00581
708.298	0.00581
708.537	0.00568
708.776	0.00502
709.016	0.00515
709.255	0.00502
709.494	0.00489
709.733	0.00424
709.973	0.00385
710.212	0.00385
710.451	0.00372
710.69	0.00385
710.93	0.00372
711.169	0.00437
711.408	0.00476
711.647	0.00502
711.886	0.00528
712.126	0.00594
712.365	0.0062
712.604	0.00594
712.843	0.00594
713.082	0.00568
713.321	0.00555
713.56	0.00528
713.8	0.00502
714.039	0.00463
714.278	0.00476
714.517	0.00463
714.756	0.00502
714.995	0.00555
715.234	0.00568
715.473	0.0062
715.712	0.00633
715.951	0.00607
716.19	0.0062
716.429	0.00685
716.668	0.00685
716.908	0.00646
717.147	0.00633
717.386	0.00594
717.625	0.00555
717.864	0.00502
718.103	0.00502
718.342	0.00555
718.581	0.00542
718.82	0.00542
719.058	0.00515
719.297	0.00555
719.536	0.00515
719.775	0.00528
720.014	0.00542
720.253	0.00555
720.492	0.00568
720.731	0.00529
720.97	0.00529
721.209	0.00529
721.448	0.00555
721.687	0.00515
721.925	0.00555
722.164	0.00542
722.403	0.00542
722.642	0.00529
722.881	0.00529
723.12	0.00529
723.359	0.00542
723.597	0.00516
723.836	0.00516
724.075	0.00529
724.314	0.00516
724.553	0.00555
724.791	0.00581
725.03	0.00607
725.269	0.00594
725.508	0.00607
725.746	0.00607
725.985	0.00633
726.224	0.0062
726.463	0.00646
726.701	0.00633
726.94	0.0062
727.179	0.0062
727.418	0.00607
727.656	0.00594
727.895	0.00594
728.134	0.00555
728.372	0.00515
728.611	0.00555
728.85	0.00528
729.088	0.00542
729.327	0.00515
729.566	0.00555
729.804	0.00568
730.043	0.0062
730.281	0.00659
730.52	0.00712
730.759	0.00764
730.997	0.00751
731.236	0.0079
731.474	0.00816
731.713	0.00882
731.952	0.00829
732.19	0.00895
732.429	0.00868
732.667	0.00868
732.906	0.00881
733.144	0.00855
733.383	0.00868
733.621	0.00855
733.86	0.00855
734.098	0.00816
734.337	0.00816
734.575	0.00777
734.814	0.00764
735.052	0.00751
735.291	0.00738
735.529	0.00711
735.767	0.00685
736.006	0.00685
736.244	0.00659
736.483	0.00646
736.721	0.00672
736.96	0.00607
737.198	0.00646
737.436	0.00633
737.675	0.00607
737.913	0.0062
738.151	0.00633
738.39	0.00594
738.628	0.00607
738.866	0.00633
739.105	0.00633
739.343	0.00699
739.581	0.00738
739.82	0.00738
740.058	0.00777
740.296	0.00764
740.535	0.00751
740.773	0.00803
741.011	0.00777
741.249	0.00764
741.488	0.00764
741.726	0.00672
741.964	0.0062
742.202	0.00607
742.441	0.00568
742.679	0.00581
742.917	0.00542
743.155	0.00489
743.393	0.00463
743.632	0.00437
743.87	0.0045
744.108	0.00542
744.346	0.00489
744.584	0.00476
744.822	0.00476
745.061	0.0045
745.299	0.0045
745.537	0.00515
745.775	0.00529
746.013	0.00515
746.251	0.00476
746.489	0.0045
746.727	0.00502
746.965	0.00489
747.203	0.00463
747.441	0.00489
747.679	0.00515
747.918	0.00489
748.156	0.00515
748.394	0.00542
748.632	0.00542
748.87	0.00528
749.108	0.00502
749.346	0.00541
749.584	0.00568
749.822	0.00568
750.06	0.00594
750.298	0.00555
750.535	0.00594
750.773	0.00594
751.011	0.00581
751.249	0.00555
751.487	0.00555
751.725	0.00515
751.963	0.00529
752.201	0.00542
752.439	0.0045
752.677	0.00476
752.915	0.00411
753.152	0.00385
753.39	0.00463
753.628	0.00529
753.866	0.00529
754.104	0.00529
754.342	0.00502
754.579	0.00463
754.817	0.00516
755.055	0.00542
755.293	0.00607
755.531	0.00581
755.768	0.00515
756.006	0.00476
756.244	0.00515
756.482	0.00515
756.719	0.00542
756.957	0.00594
757.195	0.00594
757.433	0.00568
757.67	0.00502
757.908	0.00581
758.146	0.00594
758.383	0.00528
758.621	0.00476
758.859	0.00463
759.096	0.00463
759.334	0.00424
759.572	0.0045
759.809	0.0045
760.047	0.00489
760.285	0.00489
760.522	0.0045
760.76	0.00555
760.998	0.00607
761.235	0.00672
761.473	0.00685
761.71	0.00659
761.948	0.00685
762.185	0.00751
762.423	0.00725
762.66	0.00672
762.898	0.00698
763.136	0.00659
763.373	0.00633
763.611	0.00646
763.848	0.00607
764.086	0.00633
764.323	0.00607
764.561	0.00607
764.798	0.00659
765.035	0.00751
765.273	0.00738
765.51	0.00764
765.748	0.0079
765.985	0.00764
766.223	0.00816
766.46	0.00868
766.697	0.00908
766.935	0.00842
767.172	0.00829
767.41	0.00751
767.647	0.00764
767.884	0.00777
768.122	0.00764
768.359	0.00738
768.596	0.00685
768.834	0.00633
769.071	0.00594
769.308	0.00594
769.546	0.00581
769.783	0.00633
770.02	0.00607
770.258	0.00646
770.495	0.00646
770.732	0.00659
770.969	0.00672
771.207	0.00659
771.444	0.00646
771.681	0.00646
771.918	0.00659
772.155	0.0062
772.393	0.00659
772.63	0.00568
772.867	0.00594
773.104	0.00581
773.341	0.00594
773.579	0.0062
773.816	0.0062
774.053	0.00646
774.29	0.00581
774.527	0.00607
774.764	0.00633
775.001	0.00607
775.238	0.0062
775.476	0.00659
775.713	0.00659
775.95	0.00685
776.187	0.00685
776.424	0.00672
776.661	0.00712
776.898	0.00685
777.135	0.00672
777.372	0.00659
777.609	0.0062
777.846	0.00607
778.083	0.0062
778.32	0.00568
778.557	0.00594
778.794	0.00555
779.031	0.00555
779.268	0.00581
779.505	0.00561
779.742	0.00617
779.979	0.00596
780.216	0.0059

[truncated: 18 more sheets: Figure 4c, Figure 4d, Figure 4e, Figure 4f, Figure 4g, Table 1, Figure S1, Figure S2, Figure S3a, Figure S3b, Figure S3c, Figure S4a, Figure S4b, Figure S4c, Figure S6a, Figure S6b, Figure S6c, Figure S6d]
